# Supplementary material for: Microbial community structures and important taxa across oxygen gradients in the Andaman Sea and eastern Bay of Bengal epipelagic waters
Source: Front Microbiol. 2022 Nov 2;13:1041521. doi: 10.3389/fmicb.2022.1041521 (PMC9667114; doi:10.3389/fmicb.2022.1041521)
Supplement: Supplementary file 1 [file Data_Sheet_1.xlsx]

## Sheet: TABLE S1
TABLE S1 Sampling location and sequencing information
	Sequencing information			Sampling location
	sequence numbers	Base numbers	Mean length	Longitude	Latitude
MD1_10m	52147	21648910	415.152	94.9171	14.8922
MD1_2m	52034	21392332	411.122
MD1_30m	51981	21337752	410.491
MD1_40m	49220	20321645	412.874
MD1_50m	48655	20165466	414.458
MD10_100m	51782	21539747	415.97	93.5307	14.5811
MD10_150m	52491	21803785	415.381
MD10_200m	40329	16651677	412.896
MD10_2m	46994	19379436	412.381
MD10_50m	46064	18987324	412.194
MD10_75m	58346	24255279	415.715
MD11_100m	52481	21889816	417.1	94.4798	14.3109
MD11_150m	53597	22341761	416.847
MD11_200m	61643	25723142	417.292
MD11_2m	59467	24266539	408.067
MD11_50m	52223	21653072	414.627
MD11_75m	47240	19635872	415.662
MD12_10m	53008	21690756	409.198	94.7583	14.4718
MD12_26m	52741	21587947	409.32
MD12_2m	44033	18031673	409.504
MD12_50m	51895	21366424	411.724
MD12_70m	46492	19334107	415.859
MD12_89m	43088	17831865	413.848
MD13_100m	62074	25765085	415.07	94.7458	14.1172
MD13_10m	50828	20776840	408.768
MD13_140m	61030	25371561	415.723
MD13_2m	61691	25342872	410.803
MD13_35m	65179	26812286	411.364
MD13_50m	54253	22448613	413.776
MD13_75m	44347	18367182	414.17
MD14_100m	55027	22735259	413.166	90.245	16.103
MD14_150m	42843	17804275	415.57
MD14_200m	49594	20619918	415.774
MD14_2m	44233	18125450	409.772
MD14_50m	56985	23363503	409.994
MD15_100m	52008	21596786	415.259	91.0121	15.8919
MD15_150m	48357	20184589	417.408
MD15_200m	48104	20061937	417.053
MD15_2m	49857	20459510	410.364
MD15_50m	45966	18991517	413.164
MD15_75m	50623	21125217	417.305
MD17_100m	55451	22966049	414.168	92.376	15.5173
MD17_150m	48130	20080010	417.204
MD17_200m	54235	22599556	416.697
MD17_2m	39172	16179153	413.029
MD17_60m	55577	22872149	411.54
MD18_100m	52781	22010059	417.007	93.3343	15.2345
MD18_150m	52646	21939213	416.731
MD18_200m	53906	22437782	416.239
MD18_2m	47889	19688983	411.138
MD18_50m	48659	20168938	414.496
MD18_75m	44627	18659098	418.112
MD19_100m	60585	25212158	416.145	95.785	14.5538
MD19_10m	56308	23277792	413.401
MD19_2m	59636	24469050	410.307
MD19_40m	57515	23746554	412.876
MD19_50m	63913	26420092	413.376
MD19_60m	62530	25992209	415.676
MD2_10m	53169	21752706	409.124	94.2733	15.0202
MD2_2m	48307	19708670	407.988
MD2_30m	53360	22146877	415.046
MD2_40m	55131	22938148	416.066
MD2_50m	53452	22183042	415.009
MD21_100m	60084	24908623	414.563	95.7871	13.916
MD21_10m	56389	23040447	408.598
MD21_150m	56919	23523257	413.276
MD21_2m	57387	23412660	407.978
MD21_43m	49580	20365527	410.761
MD21_50m	49345	20418554	413.792
MD21_75m	53547	22119063	413.078
MD23_100m	65632	27280517	415.659	96.5954	13.9059
MD23_10m	58176	23821786	409.478
MD23_2m	58529	23958359	409.342
MD23_30m	53038	21778381	410.618
MD23_50m	59509	24676612	414.67
MD23_75m	59886	24944854	416.539
MD24_10m	55004	22568874	410.313	97.1442	13.9345
MD24_20m	49861	20601713	413.183
MD24_2m	44971	18466169	410.624
MD24_50m	35230	14575930	413.736
MD24_58m	47603	19674161	413.297
MD26_100m	42088	17432154	414.183	95.7701	12.888
MD26_150m	35225	14630580	415.346
MD26_200m	43186	17942017	415.459
MD26_2m	44412	18199870	409.796
MD26_50m	38967	16073280	412.484
MD26_75m	44296	18293076	412.974
MD28_100m	61702	25695830	416.451	96.6829	12.9477
MD28_135m	63628	26446607	415.644
MD28_2m	44882	18472500	411.579
MD28_30m	59974	24612734	410.39
MD28_50m	59958	24767351	413.078
MD28_75m	62050	25712956	414.391
MD29_10m	43268	18099012	418.3	97.2645	12.9941
MD29_25m	51276	21289677	415.198
MD29_2m	52389	21899719	418.021
MD29_30m	42390	17684641	417.189
MD29_50m	54997	23098258	419.991
MD29_75m	59468	25021646	420.758
MD3_100m	49246	20446432	415.19	93.6494	15.12
MD3_10m	53045	21834483	411.622
MD3_140m	46359	19262735	415.512
MD3_25m	51996	21409940	411.761
MD3_2m	56439	23270134	412.306
MD3_50m	46984	19528758	415.647
MD3_75m	45311	18812770	415.192
MD4_100m	59462	24605165	413.796	92.975	15.448
MD4_150m	44903	18697887	416.406
MD4_200m	53382	22149143	414.918
MD4_2m	54114	22170857	409.706
MD4_40m	48305	19908708	412.146
MD4_50m	50266	20730302	412.412
MD4_75m	42234	17495512	414.252
MD6_100m	45752	18918793	413.507	93.33	14.9583
MD6_150m	46369	19237193	414.872
MD6_200m	33700	14011646	415.776
MD6_2m	39383	16176275	410.743
MD6_50m	44180	18237685	412.804
MD6_75m	44573	18405122	412.921
MD7_100m	40694	16862830	414.381	93.0296	14.2424
MD7_150m	41723	17378332	416.517
MD7_200m	49633	20652169	416.098
MD7_2m	52512	21551248	410.406
MD7_50m	50920	21101096	414.397
MD7_75m	51963	21526472	414.265
MD8_100m	48680	20218501	415.335	92.6184	14.6956
MD8_150m	45949	19099707	415.672
MD8_200m	49405	20610255	417.169
MD8_2m	44686	18299498	409.513
MD8_50m	54027	22262905	412.07
MD8_75m	47123	19361559	410.873

## Sheet: TABLE S2
TABLE S2 Sampling station, depth, and DO ranges
OMZ				OLZ				OZ
Station	Depth	DO mg/L		Station	Depth	DO mg/L		Station	Depth	DO mg/L
MD14	200m	0.27-0.69		MD1	50m	0.73-1.93		MD1	10m	2.12-6.80
MD14	100m			MD1	40m			MD1	2m
MD14	150m			MD1	30m			MD10	2m
MD15	150m			MD10	100m			MD11	2m
MD15	200m			MD10	200m			MD12	10m
MD15	100m			MD10	150m			MD12	2m
MD17	150m			MD10	75m			MD12	26m
MD17	100m			MD10	50m			MD13	10m
MD17	200m			MD11	200m			MD13	2m
MD18	200m			MD11	150m			MD13	35m
MD18	75m			MD11	100m			MD13	50m
MD2	50m			MD11	75m			MD14	2m
MD26	200m			MD11	50m			MD14	50m
MD3	140m			MD12	70m			MD15	50m
MD3	100m			MD12	89m			MD15	2m
MD6	200m			MD12	50m			MD17	2m
MD6	75m			MD13	140m			MD17	60m
MD6	100m			MD13	100m			MD18	2m
MD6	150m			MD13	75m			MD19	2m
MD7	150m			MD15	75m			MD19	10m
MD7	200m			MD18	100m			MD2	2m
MD8	200m			MD18	150m			MD2	10m
				MD18	50m			MD21	2m
				MD19	50m			MD21	10m
				MD19	60m			MD21	50m
				MD19	100m			MD21	43m
				MD19	40m			MD23	10m
				MD2	30m			MD23	2m
				MD2	40m			MD23	30m
				MD21	150m			MD24	10m
				MD21	100m			MD24	20m
				MD21	75m			MD24	2m
				MD23	100m			MD26	2m
				MD23	75m			MD26	50m
				MD23	50m			MD28	2m
				MD24	58m			MD28	50m
				MD24	50m			MD28	30m
				MD26	150m			MD29	10m
				MD26	100m			MD29	2m
				MD26	75m			MD29	25m
				MD28	135m			MD29	30m
				MD28	100m			MD29	50m
				MD28	75m			MD3	10m
				MD29	75m			MD3	2m
				MD3	75m			MD3	25m
				MD4	200m			MD3	50m
				MD4	150m			MD4	2m
				MD4	75m			MD4	40m
				MD4	100m			MD4	50m
				MD6	50m			MD6	2m
				MD7	100m			MD7	2m
				MD7	75m			MD7	50m
				MD8	75m			MD8	2m
				MD8	150m			MD8	50m
				MD8	100m

## Sheet: TABLE S3
TABLE S3 Permutational Multivariate Analysis of Variance (PERMANOVA) for environmental factors and community compositon
	Sums Of Squares	Mean of Squares	F.Model	R2	P.value	P.adjust
DO	12.9109	12.9109	85.9116	0.3979	0.001	0.001
Temperature	12.0731	12.0731	77.0324	0.37208	0.001	0.001
Salinity	12.6473	12.6473	83.0365	0.38978	0.001	0.001
Depth	10.89	10.89	65.6707	0.33562	0.001	0.001
NO3	12.3984	12.3984	80.3919	0.38211	0.001	0.001

## Sheet: TABLE S4
TABLE S4 Specific families identified in each group
OMZ	OLZ	OZ
f__Rhodobiaceae	f__Chitinivibrionaceae	f__norank_o__Ardenticatenales
f__Latescibacteraceae	f__Calditrichaceae	f__type_III
f__norank_o__norank_c__Subgroup_15	f__Corynebacteriaceae	f__unclassified_o__Bradymonadales
f__norank_o__norank_c__norank_p__Armatimonadetes	f__norank_o__Mollicutes_RF39	f__EF100-94H03
f__norank_o__eub62A3	f__norank_o__norank_c__OLB14	f__Streptomycetaceae
f__Carnobacteriaceae	f__Gemmatimonadaceae	f__Limnotrichaceae
f__norank_o__Candidatus_Nomurabacteria	f__BSV26	f__Pseudanabaenaceae
f__norank_o__Elsterales	f__norank_o__norank_c__WS6_Dojkabacteria	f__norank_o__Gastranaerophilales
f__Family_XI_o__Clostridiales	f__norank_o__SBR1031	f__Saccharimonadaceae
f__Dermabacteraceae	f__unclassified_o__Kordiimonadales
f__Emcibacteraceae	f__Brevibacteriaceae
f__norank_o__Acidobacteriales	f__unclassified_o__Rhizobiales
f__Bacteroidaceae	f__norank_o__MD2894-B20
f__Geminicoccaceae	f__unclassified_c__Elusimicrobia
f__norank_o__MSBL5	f__GWA2-50-13
f__norank_o__Subgroup_2	f__norank_o__norank_c__Thermodesulfovibrionia
	f__norank_o__Bacteroidetes_VC2.1_Bac22
	f__unclassified_c__Anaerolineae
	f__norank_o__norank_c__Planctomycetacia
	f__norank_o__Candidatus_Falkowbacteria
	f__Pleomorphomonadaceae
	f__Desulfobulbaceae
	f__unclassified_o__Ectothiorhodospirales
	f__Geobacteraceae
	f__BD2-3
	f__norank_o__SPG12-461-471-B8
	f__Desulfobacteraceae
	f__Terrimicrobiaceae
	f__Kordiimonadaceae
	f__Cardiobacteriaceae
	f__norank_o__661239
	f__Mariprofundaceae
	f__Gven-F17
	f__Gemmataceae
	f__unclassified_p__Acidobacteria
	f__norank_o__norank_c__TK30
	f__Muribaculaceae

## Sheet: TABLE S5
TABLE S5 Microbial community interaction network nodes and topological properties
Node	Lable	Modularity_class	Degree	Closeness Centrality	Betweenness Centrality		NOTE: The keystone taxa were highlighed with green.
OTU1479	d__Bacteria;k__norank_d__Bacteria;p__Chloroflexi;c__Dehalococcoidia;o__SAR202_clade;f__norank_o__SAR202_clade;g__norank_f__norank_o__SAR202_clade;s__hydrothermal_vent_metagenome_g__norank_f__norank_o__SAR202_clade	0	135	0.479817	0.00519599
OTU419	d__Bacteria;k__norank_d__Bacteria;p__Proteobacteria;c__Alphaproteobacteria;o__norank_c__Alphaproteobacteria;f__norank_o__norank_c__Alphaproteobacteria;g__norank_f__norank_o__norank_c__Alphaproteobacteria;s__uncultured_bacterium_KM3-47-A6	0	138	0.478148	0.00539117
OTU5568	d__Bacteria;k__norank_d__Bacteria;p__Proteobacteria;c__Gammaproteobacteria;o__HOC36;f__norank_o__HOC36;g__norank_f__norank_o__HOC36;s__uncultured_bacterium_HF0770_27E13	0	133	0.478148	0.0055705
OTU4038	d__Bacteria;k__norank_d__Bacteria;p__Proteobacteria;c__Alphaproteobacteria;o__Rhodospirillales;f__AEGEAN-169_marine_group;g__norank_f__AEGEAN-169_marine_group;s__uncultured_alpha_proteobacterium_g__norank_f__AEGEAN-169_marine_group	0	142	0.479817	0.00629729
OTU308	d__Bacteria;k__norank_d__Bacteria;p__Proteobacteria;c__Alphaproteobacteria;o__Rhodospirillales;f__AEGEAN-169_marine_group;g__norank_f__AEGEAN-169_marine_group;s__unclassified_g__norank_f__AEGEAN-169_marine_group	0	140	0.478148	0.00699492
OTU5637	d__Bacteria;k__norank_d__Bacteria;p__Proteobacteria;c__Alphaproteobacteria;o__Rhodospirillales;f__AEGEAN-169_marine_group;g__norank_f__AEGEAN-169_marine_group;s__unclassified_g__norank_f__AEGEAN-169_marine_group	0	141	0.484894	0.00768276
OTU1208	d__Bacteria;k__norank_d__Bacteria;p__Proteobacteria;c__Gammaproteobacteria;o__UBA10353_marine_group;f__norank_o__UBA10353_marine_group;g__norank_f__norank_o__UBA10353_marine_group;s__unclassified_g__norank_f__norank_o__UBA10353_marine_group	0	145	0.48319	0.00894737
OTU4683	d__Bacteria;k__norank_d__Bacteria;p__Proteobacteria;c__Gammaproteobacteria;o__HOC36;f__norank_o__HOC36;g__norank_f__norank_o__HOC36;s__Candidatus_Thioglobus_sp._REDSEA-S12_B1	0	127	0.48319	0.00931535
OTU39	d__Bacteria;k__norank_d__Bacteria;p__Proteobacteria;c__Deltaproteobacteria;o__SAR324_cladeMarine_group_B;f__norank_o__SAR324_cladeMarine_group_B;g__norank_f__norank_o__SAR324_cladeMarine_group_B;s__uncultured_SAR324_cluster_bacterium	0	136	0.477318	0.0106653
OTU2272	d__Bacteria;k__norank_d__Bacteria;p__Marinimicrobia_SAR406_clade;c__norank_p__Marinimicrobia_SAR406_clade;o__norank_c__norank_p__Marinimicrobia_SAR406_clade;f__norank_o__norank_c__norank_p__Marinimicrobia_SAR406_clade;g__norank_f__norank_o__norank_c__norank_p__Marinimicrobia_SAR406_clade;s__Marinimicrobia_bacterium_SCGC_AAA003-E22	0	142	0.48404	0.0111184
OTU773	d__Bacteria;k__norank_d__Bacteria;p__Marinimicrobia_SAR406_clade;c__norank_p__Marinimicrobia_SAR406_clade;o__norank_c__norank_p__Marinimicrobia_SAR406_clade;f__norank_o__norank_c__norank_p__Marinimicrobia_SAR406_clade;g__norank_f__norank_o__norank_c__norank_p__Marinimicrobia_SAR406_clade;s__uncultured_bacterium_AD261-B2	0	142	0.486611	0.0114225
OTU6020	d__Bacteria;k__norank_d__Bacteria;p__Proteobacteria;c__Alphaproteobacteria;o__Rhodobacterales;f__Rhodobacteraceae;g__norank_f__Rhodobacteraceae;s__unidentified_marine_bacterioplankton_g__norank_f__Rhodobacteraceae	1	140	0.478981	0.0162804
OTU5184	d__Bacteria;k__norank_d__Bacteria;p__Chloroflexi;c__Dehalococcoidia;o__SAR202_clade;f__norank_o__SAR202_clade;g__norank_f__norank_o__SAR202_clade;s__marine_metagenome_g__norank_f__norank_o__SAR202_clade	0	126	0.494487	0.0214481
OTU1503	d__Bacteria;k__norank_d__Bacteria;p__Chloroflexi;c__Dehalococcoidia;o__SAR202_clade;f__norank_o__SAR202_clade;g__norank_f__norank_o__SAR202_clade;s__uncultured_bacterium_g__norank_f__norank_o__SAR202_clade	0	127	0.496273	0.0230299
OTU3570	d__Bacteria;k__norank_d__Bacteria;p__Proteobacteria;c__Gammaproteobacteria;o__HOC36;f__norank_o__HOC36;g__norank_f__norank_o__HOC36;s__Candidatus_Thioglobus_sp._REDSEA-S12_B1	0	125	0.496273	0.0239034
OTU881	d__Bacteria;k__norank_d__Bacteria;p__Marinimicrobia_SAR406_clade;c__norank_p__Marinimicrobia_SAR406_clade;o__norank_c__norank_p__Marinimicrobia_SAR406_clade;f__norank_o__norank_c__norank_p__Marinimicrobia_SAR406_clade;g__norank_f__norank_o__norank_c__norank_p__Marinimicrobia_SAR406_clade;s__marine_metagenome_g__norank_f__norank_o__norank_c__norank_p__Marinimicrobia_SAR406_clade	2	96	0.48319	0.038814
OTU4229	d__Bacteria;k__norank_d__Bacteria;p__Proteobacteria;c__Alphaproteobacteria;o__norank_c__Alphaproteobacteria;f__norank_o__norank_c__Alphaproteobacteria;g__norank_f__norank_o__norank_c__Alphaproteobacteria;s__unclassified_g__norank_f__norank_o__norank_c__Alphaproteobacteria	0	97	0.49008	0.040097
OTU799	d__Bacteria;k__norank_d__Bacteria;p__Proteobacteria;c__Deltaproteobacteria;o__SAR324_cladeMarine_group_B;f__norank_o__SAR324_cladeMarine_group_B;g__norank_f__norank_o__SAR324_cladeMarine_group_B;s__uncultured_SAR324_cluster_bacterium	0	104	0.495378	0.0670169
OTU2055	d__Bacteria;k__norank_d__Bacteria;p__Proteobacteria;c__Alphaproteobacteria;o__Rickettsiales;f__norank_o__Rickettsiales;g__norank_f__norank_o__Rickettsiales;s__uncultured_bacterium_g__norank_f__norank_o__Rickettsiales	0	138	0.47649	0.00463727
OTU2944	d__Bacteria;k__norank_d__Bacteria;p__Bacteroidetes;c__Bacteroidia;o__Flavobacteriales;f__Flavobacteriaceae;g__NS2b_marine_group;s__unclassified_g__NS2b_marine_group	1	138	0.47649	0.00911757
OTU2242	d__Bacteria;k__norank_d__Bacteria;p__Gemmatimonadetes;c__Gemmatimonadetes;o__norank_c__Gemmatimonadetes;f__norank_o__norank_c__Gemmatimonadetes;g__norank_f__norank_o__norank_c__Gemmatimonadetes;s__unclassified_g__norank_f__norank_o__norank_c__Gemmatimonadetes	0	135	0.47649	0.00535837
OTU2245	d__Bacteria;k__norank_d__Bacteria;p__Chloroflexi;c__Dehalococcoidia;o__SAR202_clade;f__norank_o__SAR202_clade;g__norank_f__norank_o__SAR202_clade;s__unclassified_g__norank_f__norank_o__SAR202_clade	0	135	0.474845	0.00386139
OTU5696	d__Bacteria;k__norank_d__Bacteria;p__Proteobacteria;c__Deltaproteobacteria;o__SAR324_cladeMarine_group_B;f__norank_o__SAR324_cladeMarine_group_B;g__norank_f__norank_o__SAR324_cladeMarine_group_B;s__hydrothermal_vent_metagenome_g__norank_f__norank_o__SAR324_cladeMarine_group_B	0	136	0.474026	0.00371282
OTU5288	d__Bacteria;k__norank_d__Bacteria;p__Actinobacteria;c__Actinobacteria;o__Actinomarinales;f__Actinomarinaceae;g__Candidatus_Actinomarina;s__unidentified_marine_bacterioplankton_g__Candidatus_Actinomarina	1	135	0.47321	0.0104584
OTU754	d__Bacteria;k__norank_d__Bacteria;p__Proteobacteria;c__Alphaproteobacteria;o__Rhodospirillales;f__AEGEAN-169_marine_group;g__norank_f__AEGEAN-169_marine_group;s__unclassified_g__norank_f__AEGEAN-169_marine_group	0	134	0.47321	0.00358824
OTU5622	d__Bacteria;k__norank_d__Bacteria;p__Proteobacteria;c__Alphaproteobacteria;o__Rhodospirillales;f__AEGEAN-169_marine_group;g__norank_f__AEGEAN-169_marine_group;s__uncultured_alpha_proteobacterium_g__norank_f__AEGEAN-169_marine_group	0	133	0.470779	0.00330166
OTU847	d__Bacteria;k__norank_d__Bacteria;p__Proteobacteria;c__Alphaproteobacteria;o__Rhodospirillales;f__Magnetospiraceae;g__norank_f__Magnetospiraceae;s__uncultured_alpha_proteobacterium_g__norank_f__Magnetospiraceae	0	126	0.469974	0.00603762
OTU6347	d__Bacteria;k__norank_d__Bacteria;p__Proteobacteria;c__Gammaproteobacteria;o__HOC36;f__norank_o__HOC36;g__norank_f__norank_o__HOC36;s__uncultured_bacterium_HF0770_27E13	0	129	0.467577	0.00335473
OTU6332	d__Bacteria;k__norank_d__Bacteria;p__Proteobacteria;c__Alphaproteobacteria;o__Rhodospirillales;f__AEGEAN-169_marine_group;g__norank_f__AEGEAN-169_marine_group;s__unclassified_g__norank_f__AEGEAN-169_marine_group	0	128	0.465991	0.00256882
OTU5704	d__Bacteria;k__norank_d__Bacteria;p__Actinobacteria;c__Actinobacteria;o__Microtrichales;f__Microtrichaceae;g__Sva0996_marine_group;s__unclassified_g__Sva0996_marine_group	0	104	0.465991	0.00958182
OTU944	d__Bacteria;k__norank_d__Bacteria;p__Proteobacteria;c__Alphaproteobacteria;o__Rhodospirillales;f__AEGEAN-169_marine_group;g__norank_f__AEGEAN-169_marine_group;s__unclassified_g__norank_f__AEGEAN-169_marine_group	1	123	0.465203	0.0106673
OTU85	d__Bacteria;k__norank_d__Bacteria;p__Chloroflexi;c__Dehalococcoidia;o__SAR202_clade;f__norank_o__SAR202_clade;g__norank_f__norank_o__SAR202_clade;s__marine_metagenome_g__norank_f__norank_o__SAR202_clade	0	123	0.462854	0.00239865
OTU6237	d__Bacteria;k__norank_d__Bacteria;p__Proteobacteria;c__Gammaproteobacteria;o__SAR86_clade;f__norank_o__SAR86_clade;g__norank_f__norank_o__SAR86_clade;s__uncultured_bacterium_g__norank_f__norank_o__SAR86_clade	1	123	0.4613	0.0102291
OTU1435	d__Bacteria;k__norank_d__Bacteria;p__Proteobacteria;c__Gammaproteobacteria;o__EPR3968-O8a-Bc78;f__norank_o__EPR3968-O8a-Bc78;g__norank_f__norank_o__EPR3968-O8a-Bc78;s__uncultured_bacterium_g__norank_f__norank_o__EPR3968-O8a-Bc78	0	121	0.459757	0.00220245
OTU1476	d__Bacteria;k__norank_d__Bacteria;p__Proteobacteria;c__Alphaproteobacteria;o__Rhodospirillales;f__AEGEAN-169_marine_group;g__norank_f__AEGEAN-169_marine_group;s__uncultured_bacterium_g__norank_f__AEGEAN-169_marine_group	0	120	0.459757	0.00346798
OTU5599	d__Bacteria;k__norank_d__Bacteria;p__Proteobacteria;c__Alphaproteobacteria;o__Sneathiellales;f__Sneathiellaceae;g__AT-s3-44;s__unclassified_g__AT-s3-44	0	119	0.459757	0.00189225
OTU3970	d__Bacteria;k__norank_d__Bacteria;p__Chloroflexi;c__Dehalococcoidia;o__SAR202_clade;f__norank_o__SAR202_clade;g__norank_f__norank_o__SAR202_clade;s__unclassified_g__norank_f__norank_o__SAR202_clade	0	119	0.459757	0.0020404
OTU47	d__Bacteria;k__norank_d__Bacteria;p__Bacteroidetes;c__Bacteroidia;o__Flavobacteriales;f__Flavobacteriaceae;g__NS5_marine_group;s__uncultured_Flavobacteriia_bacterium_g__NS5_marine_group	1	120	0.45899	0.00618619
OTU5973	d__Bacteria;k__norank_d__Bacteria;p__Chloroflexi;c__Dehalococcoidia;o__SAR202_clade;f__norank_o__SAR202_clade;g__norank_f__norank_o__SAR202_clade;s__uncultured_Chloroflexi_bacterium_g__norank_f__norank_o__SAR202_clade	0	117	0.458225	0.00176198
OTU6335	d__Bacteria;k__norank_d__Bacteria;p__Proteobacteria;c__Gammaproteobacteria;o__SAR86_clade;f__norank_o__SAR86_clade;g__norank_f__norank_o__SAR86_clade;s__unclassified_g__norank_f__norank_o__SAR86_clade	0	117	0.457463	0.00188911
OTU662	d__Bacteria;k__norank_d__Bacteria;p__Nitrospinae;c__Nitrospinia;o__Nitrospinales;f__Nitrospinaceae;g__Nitrospina;s__uncultured_organism_g__Nitrospina	0	115	0.456703	0.00303413
OTU214	d__Bacteria;k__norank_d__Bacteria;p__Proteobacteria;c__Gammaproteobacteria;o__Ectothiorhodospirales;f__Ectothiorhodospiraceae;g__norank_f__Ectothiorhodospiraceae;s__uncultured_marine_bacterium_g__norank_f__Ectothiorhodospiraceae	0	120	0.455945	0.00161797
OTU2850	d__Bacteria;k__norank_d__Bacteria;p__Marinimicrobia_SAR406_clade;c__norank_p__Marinimicrobia_SAR406_clade;o__norank_c__norank_p__Marinimicrobia_SAR406_clade;f__norank_o__norank_c__norank_p__Marinimicrobia_SAR406_clade;g__norank_f__norank_o__norank_c__norank_p__Marinimicrobia_SAR406_clade;s__hydrothermal_vent_metagenome_g__norank_f__norank_o__norank_c__norank_p__Marinimicrobia_SAR406_clade	0	116	0.455945	0.00144726
OTU5773	d__Bacteria;k__norank_d__Bacteria;p__Proteobacteria;c__Gammaproteobacteria;o__HOC36;f__norank_o__HOC36;g__norank_f__norank_o__HOC36;s__uncultured_bacterium_HF0770_27E13	0	116	0.455945	0.00174086
OTU6186	d__Bacteria;k__norank_d__Bacteria;p__Proteobacteria;c__Alphaproteobacteria;o__Rhodospirillales;f__AEGEAN-169_marine_group;g__norank_f__AEGEAN-169_marine_group;s__uncultured_bacterium_g__norank_f__AEGEAN-169_marine_group	0	113	0.454438	0.00118063
OTU5045	d__Bacteria;k__norank_d__Bacteria;p__Poribacteria;c__norank_p__Poribacteria;o__norank_c__norank_p__Poribacteria;f__norank_o__norank_c__norank_p__Poribacteria;g__norank_f__norank_o__norank_c__norank_p__Poribacteria;s__marine_metagenome_g__norank_f__norank_o__norank_c__norank	0	112	0.452941	0.00178903
OTU2800	d__Bacteria;k__norank_d__Bacteria;p__Marinimicrobia_SAR406_clade;c__norank_p__Marinimicrobia_SAR406_clade;o__norank_c__norank_p__Marinimicrobia_SAR406_clade;f__norank_o__norank_c__norank_p__Marinimicrobia_SAR406_clade;g__norank_f__norank_o__norank_c__norank_p__Marinimicrobia_SAR406_clade;s__uncultured_bacterium_405006-B04	0	111	0.452196	0.00134406
OTU5412	d__Bacteria;k__norank_d__Bacteria;p__Marinimicrobia_SAR406_clade;c__norank_p__Marinimicrobia_SAR406_clade;o__norank_c__norank_p__Marinimicrobia_SAR406_clade;f__norank_o__norank_c__norank_p__Marinimicrobia_SAR406_clade;g__norank_f__norank_o__norank_c__norank_p__Marinimicrobia_SAR406_clade;s__unclassified_g__norank_f__norank_o__norank_c__norank_p__Marinimicrobia_SAR406_clade	0	111	0.451453	0.00133437
OTU3746	d__Bacteria;k__norank_d__Bacteria;p__Proteobacteria;c__Gammaproteobacteria;o__Ectothiorhodospirales;f__Ectothiorhodospiraceae;g__norank_f__Ectothiorhodospiraceae;s__uncultured_marine_bacterium_g__norank_f__Ectothiorhodospiraceae	1	111	0.451453	0.00800844
OTU5324	d__Bacteria;k__norank_d__Bacteria;p__Verrucomicrobia;c__Verrucomicrobiae;o__Arctic97B-4_marine_group;f__norank_o__Arctic97B-4_marine_group;g__norank_f__norank_o__Arctic97B-4_marine_group;s__uncultured_bacterium_g__norank_f__norank_o__Arctic97B-4_marine_group	0	109	0.451453	0.00114647
OTU2942	d__Bacteria;k__norank_d__Bacteria;p__Proteobacteria;c__Alphaproteobacteria;o__norank_c__Alphaproteobacteria;f__norank_o__norank_c__Alphaproteobacteria;g__norank_f__norank_o__norank_c__Alphaproteobacteria;s__uncultured_marine_bacterium_g__norank_f__norank_o__norank_c__Alphaproteobacteria	1	136	0.449975	0.00839754
OTU4436	d__Bacteria;k__norank_d__Bacteria;p__Bacteroidetes;c__Bacteroidia;o__Flavobacteriales;f__Flavobacteriaceae;g__NS5_marine_group;s__unclassified_g__NS5_marine_group	1	111	0.449975	0.00512564
OTU6170	d__Bacteria;k__norank_d__Bacteria;p__Proteobacteria;c__Alphaproteobacteria;o__Sneathiellales;f__Sneathiellaceae;g__AT-s3-44;s__uncultured_bacterium_KM3-69-D9	0	107	0.449975	0.00201358
OTU5024	d__Bacteria;k__norank_d__Bacteria;p__Chloroflexi;c__Dehalococcoidia;o__SAR202_clade;f__norank_o__SAR202_clade;g__norank_f__norank_o__SAR202_clade;s__uncultured_Chloroflexi_bacterium_g__norank_f__norank_o__SAR202_clade	0	107	0.44924	0.00109933
OTU5789	d__Bacteria;k__norank_d__Bacteria;p__Chloroflexi;c__Dehalococcoidia;o__SAR202_clade;f__norank_o__SAR202_clade;g__norank_f__norank_o__SAR202_clade;s__uncultured_marine_microorganism_g__norank_f__norank_o__SAR202_clade	0	109	0.448507	0.00135132
OTU1430	d__Bacteria;k__norank_d__Bacteria;p__Proteobacteria;c__Gammaproteobacteria;o__SAR86_clade;f__norank_o__SAR86_clade;g__norank_f__norank_o__SAR86_clade;s__uncultured_gamma_proteobacterium_HF4000_19M20	0	104	0.447049	0.00182662
OTU5918	d__Bacteria;k__norank_d__Bacteria;p__Proteobacteria;c__Alphaproteobacteria;o__Puniceispirillales;f__SAR116_clade;g__norank_f__SAR116_clade;s__marine_metagenome_g__norank_f__SAR116_clade	1	128	0.442729	0.0145983
OTU5293	d__Bacteria;k__norank_d__Bacteria;p__Proteobacteria;c__Gammaproteobacteria;o__SAR86_clade;f__norank_o__SAR86_clade;g__norank_f__norank_o__SAR86_clade;s__marine_metagenome_g__norank_f__norank_o__SAR86_clade	1	98	0.442018	0.0114065
OTU5917	d__Bacteria;k__norank_d__Bacteria;p__Proteobacteria;c__Gammaproteobacteria;o__SAR86_clade;f__norank_o__SAR86_clade;g__norank_f__norank_o__SAR86_clade;s__uncultured_marine_microorganism_g__norank_f__norank_o__SAR86_clade	1	97	0.442018	0.00803062
OTU1330	d__Bacteria;k__norank_d__Bacteria;p__Bacteroidetes;c__Bacteroidia;o__Flavobacteriales;f__Flavobacteriaceae;g__NS5_marine_group;s__unclassified_g__NS5_marine_group	1	97	0.440601	0.00519412
OTU5999	d__Bacteria;k__norank_d__Bacteria;p__Proteobacteria;c__Alphaproteobacteria;o__Rhodospirillales;f__AEGEAN-169_marine_group;g__norank_f__AEGEAN-169_marine_group;s__metagenome_g__norank_f__AEGEAN-169_marine_group	1	100	0.439896	0.00333601
OTU4875	d__Bacteria;k__norank_d__Bacteria;p__Cyanobacteria;c__Oxyphotobacteria;o__Synechococcales;f__Cyanobiaceae;g__Synechococcus_CC9902;s__uncultured_bacterium_g__Synechococcus_CC9902	1	97	0.439896	0.00288182
OTU3966	d__Bacteria;k__norank_d__Bacteria;p__Acidobacteria;c__Subgroup_6;o__norank_c__Subgroup_6;f__norank_o__norank_c__Subgroup_6;g__norank_f__norank_o__norank_c__Subgroup_6;s__unclassified_g__norank_f__norank_o__norank_c__Subgroup_6	0	109	0.438493	0.000851378
OTU6384	d__Bacteria;k__norank_d__Bacteria;p__Proteobacteria;c__Alphaproteobacteria;o__Rhodobacterales;f__Rhodobacteraceae;g__norank_f__Rhodobacteraceae;s__unclassified_g__norank_f__Rhodobacteraceae	1	120	0.437795	0.00571508
OTU2965	d__Bacteria;k__norank_d__Bacteria;p__Bacteroidetes;c__Bacteroidia;o__Flavobacteriales;f__Flavobacteriaceae;g__NS4_marine_group;s__uncultured_bacterium_g__NS4_marine_group	1	118	0.437099	0.00750433
OTU3001	d__Bacteria;k__norank_d__Bacteria;p__Bacteroidetes;c__Bacteroidia;o__Flavobacteriales;f__Flavobacteriaceae;g__NS4_marine_group;s__uncultured_bacterium_g__NS4_marine_group	1	116	0.432968	0.00284479
OTU4415	d__Bacteria;k__norank_d__Bacteria;p__Chloroflexi;c__Dehalococcoidia;o__SAR202_clade;f__norank_o__SAR202_clade;g__norank_f__norank_o__SAR202_clade;s__uncultured_bacterium_g__norank_f__norank_o__SAR202_clade	0	97	0.428916	0.000444886
OTU5720	d__Bacteria;k__norank_d__Bacteria;p__Chloroflexi;c__Dehalococcoidia;o__SAR202_clade;f__norank_o__SAR202_clade;g__norank_f__norank_o__SAR202_clade;s__unclassified_g__norank_f__norank_o__SAR202_clade	0	97	0.426256	0.000421502
OTU2025	d__Bacteria;k__norank_d__Bacteria;p__Proteobacteria;c__Alphaproteobacteria;o__norank_c__Alphaproteobacteria;f__norank_o__norank_c__Alphaproteobacteria;g__norank_f__norank_o__norank_c__Alphaproteobacteria;s__uncultured_marine_bacterium_g__norank_f__norank_o__norank_c__Alphaproteobacteria	1	103	0.424282	0.00858891
OTU6199	d__Bacteria;k__norank_d__Bacteria;p__Proteobacteria;c__Alphaproteobacteria;o__Rhodospirillales;f__AEGEAN-169_marine_group;g__norank_f__AEGEAN-169_marine_group;s__uncultured_bacterium_g__norank_f__AEGEAN-169_marine_group	0	102	0.422327	0.000558862
OTU778	d__Bacteria;k__norank_d__Bacteria;p__Nitrospinae;c__Nitrospinia;o__Nitrospinales;f__Nitrospinaceae;g__Nitrospina;s__unclassified_g__Nitrospina	0	101	0.422327	0.000610225
OTU2101	d__Bacteria;k__norank_d__Bacteria;p__Patescibacteria;c__Gracilibacteria;o__Candidatus_Peregrinibacteria;f__norank_o__Candidatus_Peregrinibacteria;g__norank_f__norank_o__Candidatus_Peregrinibacteria;s__uncultured_marine_bacterium_g__norank_f__norank_o__Candidatus_Peregrinibacteria	0	104	0.421679	0.000775316
OTU2332	d__Bacteria;k__norank_d__Bacteria;p__Nitrospinae;c__Nitrospinia;o__Nitrospinales;f__Nitrospinaceae;g__Nitrospina;s__unclassified_g__Nitrospina	0	100	0.421679	0.00195214
OTU3223	d__Bacteria;k__norank_d__Bacteria;p__Chloroflexi;c__Anaerolineae;o__Anaerolineales;f__Anaerolineaceae;g__norank_f__Anaerolineaceae;s__marine_metagenome_g__norank_f__Anaerolineaceae	0	100	0.417834	0.000457965
OTU6289	d__Bacteria;k__norank_d__Bacteria;p__Acidobacteria;c__Subgroup_26;o__norank_c__Subgroup_26;f__norank_o__norank_c__Subgroup_26;g__norank_f__norank_o__norank_c__Subgroup_26;s__unclassified_g__norank_f__norank_o__norank_c__Subgroup_26	0	99	0.417834	0.000453091
OTU6351	d__Bacteria;k__norank_d__Bacteria;p__Proteobacteria;c__Gammaproteobacteria;o__UBA10353_marine_group;f__norank_o__UBA10353_marine_group;g__norank_f__norank_o__UBA10353_marine_group;s__uncultured_marine_microorganism_g__norank_f__norank_o__UBA10353_marine_group	0	97	0.4172	0.00378012
OTU6	d__Bacteria;k__norank_d__Bacteria;p__Chloroflexi;c__Dehalococcoidia;o__SAR202_clade;f__norank_o__SAR202_clade;g__norank_f__norank_o__SAR202_clade;s__uncultured_deep-sea_bacterium_g__norank_f__norank_o__SAR202_clade	0	96	0.437099	0.000759638
OTU1996	d__Bacteria;k__norank_d__Bacteria;p__Actinobacteria;c__Actinobacteria;o__Microtrichales;f__Microtrichaceae;g__norank_f__Microtrichaceae;s__unclassified_g__norank_f__Microtrichaceae	0	95	0.41847	0.00170834
OTU723	d__Bacteria;k__norank_d__Bacteria;p__Chloroflexi;c__Dehalococcoidia;o__SAR202_clade;f__norank_o__SAR202_clade;g__norank_f__norank_o__SAR202_clade;s__unclassified_g__norank_f__norank_o__SAR202_clade	0	95	0.4172	0.000327224
OTU1170	d__Bacteria;k__norank_d__Bacteria;p__Bacteroidetes;c__Bacteroidia;o__Cytophagales;f__Cyclobacteriaceae;g__Marinoscillum;s__marine_metagenome_g__Marinoscillum	0	94	0.423629	0.000931945
OTU5064	d__Bacteria;k__norank_d__Bacteria;p__Chloroflexi;c__Dehalococcoidia;o__SAR202_clade;f__norank_o__SAR202_clade;g__norank_f__norank_o__SAR202_clade;s__unclassified_g__norank_f__norank_o__SAR202_clade	0	94	0.416568	0.000296143
OTU61	d__Bacteria;k__norank_d__Bacteria;p__Marinimicrobia_SAR406_clade;c__norank_p__Marinimicrobia_SAR406_clade;o__norank_c__norank_p__Marinimicrobia_SAR406_clade;f__norank_o__norank_c__norank_p__Marinimicrobia_SAR406_clade;g__norank_f__norank_o__norank_c__norank_p__Marinimicrobia_SAR406_clade;s__uncultured_bacterium_g__norank_f__norank_o__norank_c__norank_p__Marinimicrobia_SAR406_clade	0	94	0.414683	0.00150263
OTU2943	d__Bacteria;k__norank_d__Bacteria;p__Proteobacteria;c__Alphaproteobacteria;o__Puniceispirillales;f__SAR116_clade;g__norank_f__SAR116_clade;s__unclassified_g__norank_f__SAR116_clade	1	94	0.410964	0.00365792
OTU5846	d__Bacteria;k__norank_d__Bacteria;p__Proteobacteria;c__Gammaproteobacteria;o__Ectothiorhodospirales;f__Ectothiorhodospiraceae;g__norank_f__Ectothiorhodospiraceae;s__marine_metagenome_g__norank_f__Ectothiorhodospiraceae	1	94	0.392764	0.00991607
OTU1725	d__Bacteria;k__norank_d__Bacteria;p__Proteobacteria;c__Gammaproteobacteria;o__Thiomicrospirales;f__Thioglobaceae;g__SUP05_cluster;s__unclassified_g__SUP05_cluster	0	93	0.440601	0.00195312
OTU536	d__Bacteria;k__norank_d__Bacteria;p__unclassified_k__norank_d__Bacteria;c__unclassified_k__norank_d__Bacteria;o__unclassified_k__norank_d__Bacteria;f__unclassified_k__norank_d__Bacteria;g__unclassified_k__norank_d__Bacteria;s__unclassified_k__norank_d__Bacteria	0	93	0.415938	0.000296079
OTU5880	d__Bacteria;k__norank_d__Bacteria;p__Proteobacteria;c__Alphaproteobacteria;o__Rickettsiales;f__S25-593;g__norank_f__S25-593;s__marine_metagenome_g__norank_f__S25-593	0	92	0.441308	0.0166485
OTU2727	d__Bacteria;k__norank_d__Bacteria;p__unclassified_k__norank_d__Bacteria;c__unclassified_k__norank_d__Bacteria;o__unclassified_k__norank_d__Bacteria;f__unclassified_k__norank_d__Bacteria;g__unclassified_k__norank_d__Bacteria;s__unclassified_k__norank_d__Bacteria	0	92	0.424938	0.000754886
OTU5989	d__Bacteria;k__norank_d__Bacteria;p__Proteobacteria;c__Gammaproteobacteria;o__Oceanospirillales;f__Pseudohongiellaceae;g__Pseudohongiella;s__uncultured_marine_microorganism_g__Pseudohongiella	0	92	0.415938	0.00029469
OTU4910	d__Bacteria;k__norank_d__Bacteria;p__Proteobacteria;c__Gammaproteobacteria;o__UBA10353_marine_group;f__norank_o__UBA10353_marine_group;g__norank_f__norank_o__UBA10353_marine_group;s__unclassified_g__norank_f__norank_o__UBA10353_marine_group	0	91	0.455945	0.0110751
OTU5070	d__Bacteria;k__norank_d__Bacteria;p__Proteobacteria;c__Alphaproteobacteria;o__Rickettsiales;f__S25-593;g__norank_f__S25-593;s__marine_metagenome_g__norank_f__S25-593	0	91	0.437099	0.00148186
OTU650	d__Bacteria;k__norank_d__Bacteria;p__Proteobacteria;c__Gammaproteobacteria;o__UBA10353_marine_group;f__norank_o__UBA10353_marine_group;g__norank_f__norank_o__UBA10353_marine_group;s__uncultured_marine_microorganism_g__norank_f__norank_o__UBA10353_marine_group	0	91	0.412196	0.000217246
OTU5779	d__Bacteria;k__norank_d__Bacteria;p__Chloroflexi;c__Dehalococcoidia;o__SAR202_clade;f__norank_o__SAR202_clade;g__norank_f__norank_o__SAR202_clade;s__unclassified_g__norank_f__norank_o__SAR202_clade	0	89	0.414059	0.00129006
OTU2209	d__Bacteria;k__norank_d__Bacteria;p__Acidobacteria;c__Subgroup_6;o__norank_c__Subgroup_6;f__norank_o__norank_c__Subgroup_6;g__norank_f__norank_o__norank_c__Subgroup_6;s__uncultured_bacterium_KM3-25-B4	0	89	0.410964	0.000308971
OTU6019	d__Bacteria;k__norank_d__Bacteria;p__Proteobacteria;c__Alphaproteobacteria;o__Rhodobacterales;f__Rhodobacteraceae;g__norank_f__Rhodobacteraceae;s__marine_metagenome_g__norank_f__Rhodobacteraceae	1	89	0.40078	0.00159571
OTU6234	d__Bacteria;k__norank_d__Bacteria;p__Proteobacteria;c__Alphaproteobacteria;o__Puniceispirillales;f__SAR116_clade;g__norank_f__SAR116_clade;s__uncultured_marine_bacterium_g__norank_f__SAR116_clade	1	89	0.399035	0.00256437
OTU4538	d__Bacteria;k__norank_d__Bacteria;p__Proteobacteria;c__Alphaproteobacteria;o__Puniceispirillales;f__SAR116_clade;g__Candidatus_Puniceispirillum;s__uncultured_bacterium_g__Candidatus_Puniceispirillum	1	88	0.404316	0.0022649
OTU5942	d__Bacteria;k__norank_d__Bacteria;p__Proteobacteria;c__Gammaproteobacteria;o__SAR86_clade;f__norank_o__SAR86_clade;g__norank_f__norank_o__SAR86_clade;s__uncultured_gamma_proteobacterium_HF0070_03O15	1	88	0.396732	0.00201735
OTU2320	d__Bacteria;k__norank_d__Bacteria;p__Chloroflexi;c__Dehalococcoidia;o__SAR202_clade;f__norank_o__SAR202_clade;g__norank_f__norank_o__SAR202_clade;s__uncultured_bacterium_g__norank_f__norank_o__SAR202_clade	0	87	0.390533	0.0126576
OTU3925	d__Bacteria;k__norank_d__Bacteria;p__Chloroflexi;c__Dehalococcoidia;o__S085;f__norank_o__S085;g__norank_f__norank_o__S085;s__uncultured_Chloroflexus_sp._g__norank	0	86	0.435713	0.0046288
OTU636	d__Bacteria;k__norank_d__Bacteria;p__Chloroflexi;c__Dehalococcoidia;o__SAR202_clade;f__norank_o__SAR202_clade;g__norank_f__norank_o__SAR202_clade;s__uncultured_marine_microorganism_g__norank_f__norank_o__SAR202_clade	0	85	0.428916	0.000497682
OTU1903	d__Bacteria;k__norank_d__Bacteria;p__Marinimicrobia_SAR406_clade;c__norank_p__Marinimicrobia_SAR406_clade;o__norank_c__norank_p__Marinimicrobia_SAR406_clade;f__norank_o__norank_c__norank_p__Marinimicrobia_SAR406_clade;g__norank_f__norank_o__norank_c__norank_p__Marinimicrobia_SAR406_clade;s__uncultured_bacterium_g__norank_f__norank_o__norank_c__norank_p__Marinimicrobia_SAR406_clade	0	85	0.406108	0.0010641
OTU3409	d__Bacteria;k__norank_d__Bacteria;p__Proteobacteria;c__Gammaproteobacteria;o__SAR86_clade;f__norank_o__SAR86_clade;g__norank_f__norank_o__SAR86_clade;s__uncultured_gamma_proteobacterium_HF0070_25G02	1	85	0.40254	0.00207901
OTU5972	d__Bacteria;k__norank_d__Bacteria;p__Actinobacteria;c__Actinobacteria;o__Microtrichales;f__Microtrichaceae;g__Sva0996_marine_group;s__uncultured_Acidimicrobiales_bacterium_g__Sva0996_marine_group	2	84	0.455945	0.0204901
OTU2952	d__Bacteria;k__norank_d__Bacteria;p__Proteobacteria;c__Gammaproteobacteria;o__Cellvibrionales;f__Halieaceae;g__OM60NOR5_clade;s__unclassified_g__OM60NOR5_clade	1	83	0.388326	0.00202657
OTU2318	d__Bacteria;k__norank_d__Bacteria;p__Chloroflexi;c__Dehalococcoidia;o__SAR202_clade;f__norank_o__SAR202_clade;g__norank_f__norank_o__SAR202_clade;s__uncultured_SAR202_cluster_bacterium	0	82	0.403722	0.000365496
OTU181	d__Bacteria;k__norank_d__Bacteria;p__Marinimicrobia_SAR406_clade;c__norank_p__Marinimicrobia_SAR406_clade;o__norank_c__norank_p__Marinimicrobia_SAR406_clade;f__norank_o__norank_c__norank_p__Marinimicrobia_SAR406_clade;g__norank_f__norank_o__norank_c__norank_p__Marinimicrobia_SAR406_clade;s__uncultured_Candidatus_Marinimicrobia_bacterium_g__norank_f__norank	0	82	0.389979	0.000863065
OTU1962	d__Bacteria;k__norank_d__Bacteria;p__Marinimicrobia_SAR406_clade;c__norank_p__Marinimicrobia_SAR406_clade;o__norank_c__norank_p__Marinimicrobia_SAR406_clade;f__norank_o__norank_c__norank_p__Marinimicrobia_SAR406_clade;g__norank_f__norank_o__norank_c__norank_p__Marinimicrobia_SAR406_clade;s__uncultured_eubacterium_OCS307	0	81	0.432288	0.00223507
OTU5413	d__Bacteria;k__norank_d__Bacteria;p__Planctomycetes;c__Pla3_lineage;o__norank_c__Pla3_lineage;f__norank_o__norank_c__Pla3_lineage;g__norank_f__norank_o__norank_c__Pla3_lineage;s__marine_metagenome_g__norank_f__norank_o__norank_c__Pla3_lineage	0	81	0.410964	0.000455482
OTU2969	d__Bacteria;k__norank_d__Bacteria;p__Cyanobacteria;c__Oxyphotobacteria;o__Synechococcales;f__Cyanobiaceae;g__Prochlorococcus_MIT9313;s__unidentified_marine_bacterioplankton_g__Prochlorococcus_MIT9313	1	81	0.405509	0.00230337
OTU5026	d__Bacteria;k__norank_d__Bacteria;p__Marinimicrobia_SAR406_clade;c__norank_p__Marinimicrobia_SAR406_clade;o__norank_c__norank_p__Marinimicrobia_SAR406_clade;f__norank_o__norank_c__norank_p__Marinimicrobia_SAR406_clade;g__norank_f__norank_o__norank_c__norank_p__Marinimicrobia_SAR406_clade;s__uncultured_bacterium_HF0500_01L02	0	81	0.404912	0.0001381
OTU5828	d__Bacteria;k__norank_d__Bacteria;p__Acidobacteria;c__Subgroup_6;o__norank_c__Subgroup_6;f__norank_o__norank_c__Subgroup_6;g__norank_f__norank_o__norank_c__Subgroup_6;s__uncultured_marine_microorganism_g__norank_f__norank_o__norank_c__Subgroup_6	0	81	0.391645	0.00108047
OTU5318	d__Bacteria;k__norank_d__Bacteria;p__Proteobacteria;c__Gammaproteobacteria;o__unclassified_c__Gammaproteobacteria;f__unclassified_c__Gammaproteobacteria;g__unclassified_c__Gammaproteobacteria;s__unclassified_c__Gammaproteobacteria	0	80	0.391088	0.000719341
OTU111	d__Bacteria;k__norank_d__Bacteria;p__Proteobacteria;c__Gammaproteobacteria;o__KI89A_clade;f__norank_o__KI89A_clade;g__norank_f__norank_o__KI89A_clade;s__uncultured_marine_microorganism_g__norank_f__norank_o__KI89A_clade	0	80	0.388876	0.00141999
OTU3105	d__Bacteria;k__norank_d__Bacteria;p__Proteobacteria;c__Gammaproteobacteria;o__Betaproteobacteriales;f__Burkholderiaceae;g__MWH-UniP1_aquatic_group;s__unclassified_g__MWH-UniP1_aquatic_group	1	79	0.426918	0.00420968
OTU2524	d__Bacteria;k__norank_d__Bacteria;p__Bacteroidetes;c__Bacteroidia;o__Flavobacteriales;f__NS9_marine_group;g__norank_f__NS9_marine_group;s__uncultured_marine_bacterium_g__norank_f__NS9_marine_group	0	78	0.44416	0.00478187
OTU3301	d__Bacteria;k__norank_d__Bacteria;p__Proteobacteria;c__Alphaproteobacteria;o__Rhodobacterales;f__Rhodobacteraceae;g__norank_f__Rhodobacteraceae;s__unclassified_g__norank_f__Rhodobacteraceae	1	78	0.424938	0.00368355
OTU415	d__Bacteria;k__norank_d__Bacteria;p__Proteobacteria;c__Deltaproteobacteria;o__SAR324_cladeMarine_group_B;f__norank_o__SAR324_cladeMarine_group_B;g__norank_f__norank_o__SAR324_cladeMarine_group_B;s__unclassified_g__norank_f__norank_o__SAR324_cladeMarine_group_B	0	78	0.392764	8.22e-05
OTU1320	d__Bacteria;k__norank_d__Bacteria;p__Bacteroidetes;c__Bacteroidia;o__Flavobacteriales;f__Flavobacteriaceae;g__NS2b_marine_group;s__uncultured_marine_bacterium_g__NS2b_marine_group	1	77	0.424282	0.00415157
OTU1249	d__Bacteria;k__norank_d__Bacteria;p__Actinobacteria;c__Actinobacteria;o__Microtrichales;f__Ilumatobacteraceae;g__norank_f__Ilumatobacteraceae;s__uncultured_marine_bacterium_g__norank_f__Ilumatobacteraceae	1	77	0.422327	0.00551048
OTU1169	d__Bacteria;k__norank_d__Bacteria;p__Proteobacteria;c__Gammaproteobacteria;o__AT-s2-59;f__norank_o__AT-s2-59;g__norank_f__norank_o__AT-s2-59;s__uncultured_organism_g__norank_f__norank_o__AT-s2-59	0	76	0.404316	0.00043099
OTU3	d__Bacteria;k__norank_d__Bacteria;p__Proteobacteria;c__Alphaproteobacteria;o__Rhodospirillales;f__Magnetospiraceae;g__norank_f__Magnetospiraceae;s__uncultured_bacterium_g__norank_f__Magnetospiraceae	0	75	0.424938	0.00289046
OTU102	d__Bacteria;k__norank_d__Bacteria;p__Marinimicrobia_SAR406_clade;c__norank_p__Marinimicrobia_SAR406_clade;o__norank_c__norank_p__Marinimicrobia_SAR406_clade;f__norank_o__norank_c__norank_p__Marinimicrobia_SAR406_clade;g__norank_f__norank_o__norank_c__norank_p__Marinimicrobia_SAR406_clade;s__unclassified_g__norank_f__norank_o__norank_c__norank_p__Marinimicrobia_SAR406_clade	0	74	0.405509	0.00249723
OTU4287	d__Bacteria;k__norank_d__Bacteria;p__Bacteroidetes;c__Bacteroidia;o__Flavobacteriales;f__Flavobacteriaceae;g__NS5_marine_group;s__unclassified_g__NS5_marine_group	1	74	0.385063	0.000920401
OTU2116	d__Bacteria;k__norank_d__Bacteria;p__Marinimicrobia_SAR406_clade;c__norank_p__Marinimicrobia_SAR406_clade;o__norank_c__norank_p__Marinimicrobia_SAR406_clade;f__norank_o__norank_c__norank_p__Marinimicrobia_SAR406_clade;g__norank_f__norank_o__norank_c__norank_p__Marinimicrobia_SAR406_clade;s__unclassified_g__norank_f__norank_o__norank_c__norank_p__Marinimicrobia_SAR406_clade	0	74	0.38027	0.00141569
OTU467	d__Bacteria;k__norank_d__Bacteria;p__Marinimicrobia_SAR406_clade;c__norank_p__Marinimicrobia_SAR406_clade;o__norank_c__norank_p__Marinimicrobia_SAR406_clade;f__norank_o__norank_c__norank_p__Marinimicrobia_SAR406_clade;g__norank_f__norank_o__norank_c__norank_p__Marinimicrobia_SAR406_clade;s__marine_metagenome_g__norank_f__norank_o__norank_c__norank_p__Marinimicrobia_SAR406_clade	1	74	0.379744	0.00106996
OTU1438	d__Bacteria;k__norank_d__Bacteria;p__Proteobacteria;c__Gammaproteobacteria;o__Steroidobacterales;f__Woeseiaceae;g__Woeseia;s__uncultured_gamma_proteobacterium_g__Woeseia	2	67	0.434336	0.00655602
OTU727	d__Bacteria;k__norank_d__Bacteria;p__unclassified_k__norank_d__Bacteria;c__unclassified_k__norank_d__Bacteria;o__unclassified_k__norank_d__Bacteria;f__unclassified_k__norank_d__Bacteria;g__unclassified_k__norank_d__Bacteria;s__unclassified_k__norank_d__Bacteria	0	67	0.424938	0.00612062
OTU590	d__Bacteria;k__norank_d__Bacteria;p__Proteobacteria;c__Gammaproteobacteria;o__SAR86_clade;f__norank_o__SAR86_clade;g__norank_f__norank_o__SAR86_clade;s__uncultured_marine_microorganism_g__norank_f__norank_o__SAR86_clade	1	67	0.370532	0.00143384
OTU553	d__Bacteria;k__norank_d__Bacteria;p__Acidobacteria;c__Subgroup_6;o__norank_c__Subgroup_6;f__norank_o__norank_c__Subgroup_6;g__norank_f__norank_o__norank_c__Subgroup_6;s__uncultured_bacterium_KM3-205-D9	0	66	0.39389	0.000135227
OTU1218	d__Bacteria;k__norank_d__Bacteria;p__Chloroflexi;c__N9D0;o__norank_c__N9D0;f__norank_o__norank_c__N9D0;g__norank_f__norank_o__norank_c__N9D0;s__marine_metagenome_g__norank_f__norank_o__norank_c__N9D0	0	65	0.399035	0.000453898
OTU1238	d__Bacteria;k__norank_d__Bacteria;p__Proteobacteria;c__Deltaproteobacteria;o__NB1-j;f__norank_o__NB1-j;g__norank_f__norank_o__NB1-j;s__uncultured_marine_bacterium_g__norank_f__norank_o__NB1-j	0	64	0.423629	0.00129607
OTU2958	d__Bacteria;k__norank_d__Bacteria;p__Planctomycetes;c__Phycisphaerae;o__Phycisphaerales;f__Phycisphaeraceae;g__Urania-1B-19_marine_sediment_group;s__uncultured_bacterium_g__Urania-1B-19_marine_sediment_group	1	63	0.373553	0.000902753
OTU5270	d__Bacteria;k__norank_d__Bacteria;p__Marinimicrobia_SAR406_clade;c__norank_p__Marinimicrobia_SAR406_clade;o__norank_c__norank_p__Marinimicrobia_SAR406_clade;f__norank_o__norank_c__norank_p__Marinimicrobia_SAR406_clade;g__norank_f__norank_o__norank_c__norank_p__Marinimicrobia_SAR406_clade;s__unclassified_g__norank_f__norank_o__norank_c__norank_p__Marinimicrobia_SAR406_clade	1	59	0.362233	0.000491063
OTU5298	d__Bacteria;k__norank_d__Bacteria;p__Proteobacteria;c__Alphaproteobacteria;o__Puniceispirillales;f__SAR116_clade;g__norank_f__SAR116_clade;s__uncultured_Oceanibaculum_sp._g__norank	1	59	0.353387	0.000559565
OTU1141	d__Bacteria;k__norank_d__Bacteria;p__Proteobacteria;c__Gammaproteobacteria;o__OM182_clade;f__norank_o__OM182_clade;g__norank_f__norank_o__OM182_clade;s__unclassified_g__norank_f__norank_o__OM182_clade	2	58	0.432968	0.00959557
OTU3244	d__Bacteria;k__norank_d__Bacteria;p__Bacteroidetes;c__Bacteroidia;o__Flavobacteriales;f__Flavobacteriaceae;g__NS5_marine_group;s__unclassified_g__NS5_marine_group	1	57	0.40313	0.0012299
OTU2949	d__Bacteria;k__norank_d__Bacteria;p__Proteobacteria;c__Gammaproteobacteria;o__SAR86_clade;f__norank_o__SAR86_clade;g__norank_f__norank_o__SAR86_clade;s__uncultured_bacterium_g__norank_f__norank_o__SAR86_clade	1	57	0.360334	0.000425855
OTU5073	d__Bacteria;k__norank_d__Bacteria;p__Proteobacteria;c__Alphaproteobacteria;o__Rickettsiales;f__S25-593;g__norank_f__S25-593;s__uncultured_bacterium_g__norank_f__S25-593	1	56	0.364152	0.000588299
OTU4903	d__Bacteria;k__norank_d__Bacteria;p__Proteobacteria;c__Gammaproteobacteria;o__Betaproteobacteriales;f__Nitrosomonadaceae;g__mle1-7;s__uncultured_marine_microorganism_g__mle1-7	1	55	0.351579	0.000408488
OTU941	d__Bacteria;k__norank_d__Bacteria;p__Proteobacteria;c__Gammaproteobacteria;o__Oceanospirillales;f__Pseudohongiellaceae;g__Pseudohongiella;s__uncultured_gamma_proteobacterium_g__Pseudohongiella	1	55	0.350236	0.000470475
OTU1474	d__Bacteria;k__norank_d__Bacteria;p__Nitrospinae;c__Nitrospinia;o__Nitrospinales;f__Nitrospinaceae;g__LS-NOB;s__uncultured_marine_microorganism_g__LS-NOB	2	54	0.422327	0.0296377
OTU6174	d__Bacteria;k__norank_d__Bacteria;p__Proteobacteria;c__Alphaproteobacteria;o__Rhodospirillales;f__Magnetospiraceae;g__Magnetospira;s__uncultured_alpha_proteobacterium_g__Magnetospira	0	54	0.410964	0.00139319
OTU2935	d__Bacteria;k__norank_d__Bacteria;p__Dadabacteria;c__Dadabacteriia;o__Dadabacteriales;f__norank_o__Dadabacteriales;g__norank_f__norank_o__Dadabacteriales;s__marine_metagenome_g__norank_f__norank_o__Dadabacteriales	0	54	0.407311	0.000670117
OTU5550	d__Bacteria;k__norank_d__Bacteria;p__Marinimicrobia_SAR406_clade;c__norank_p__Marinimicrobia_SAR406_clade;o__norank_c__norank_p__Marinimicrobia_SAR406_clade;f__norank_o__norank_c__norank_p__Marinimicrobia_SAR406_clade;g__norank_f__norank_o__norank_c__norank_p__Marinimicrobia_SAR406_clade;s__uncultured_bacterium_g__norank_f__norank_o__norank_c__norank_p__Marinimicrobia_SAR406_clade	0	54	0.34714	0.000385963
OTU4558	d__Bacteria;k__norank_d__Bacteria;p__Proteobacteria;c__Gammaproteobacteria;o__Oceanospirillales;f__Pseudohongiellaceae;g__Pseudohongiella;s__uncultured_proteobacterium_g__Pseudohongiella	2	53	0.422327	0.0331776
OTU5280	d__Bacteria;k__norank_d__Bacteria;p__Proteobacteria;c__Alphaproteobacteria;o__Rickettsiales;f__S25-593;g__norank_f__S25-593;s__uncultured_marine_bacterium_g__norank_f__S25-593	1	53	0.34846	0.0125071
OTU2960	d__Bacteria;k__norank_d__Bacteria;p__Proteobacteria;c__Alphaproteobacteria;o__Parvibaculales;f__PS1_clade;g__norank_f__PS1_clade;s__uncultured_marine_bacterium_g__norank_f__PS1_clade	1	52	0.356133	0.000716903
OTU1040	d__Bacteria;k__norank_d__Bacteria;p__Actinobacteria;c__Actinobacteria;o__Microtrichales;f__Microtrichaceae;g__Sva0996_marine_group;s__uncultured_Acidimicrobiales_bacterium_g__Sva0996_marine_group	2	51	0.432968	0.0135064
OTU3243	d__Bacteria;k__norank_d__Bacteria;p__Cyanobacteria;c__Oxyphotobacteria;o__Synechococcales;f__Cyanobiaceae;g__Prochlorococcus_MIT9313;s__uncultured_bacterium_g__Prochlorococcus_MIT9313	1	51	0.370532	0.00171459
OTU6379	d__Bacteria;k__norank_d__Bacteria;p__Proteobacteria;c__Alphaproteobacteria;o__Parvibaculales;f__OCS116_clade;g__norank_f__OCS116_clade;s__uncultured_bacterium_g__norank_f__OCS116_clade	1	51	0.353387	0.000259082
OTU4569	d__Bacteria;k__norank_d__Bacteria;p__Proteobacteria;c__Alphaproteobacteria;o__Rhodospirillales;f__Magnetospiraceae;g__unclassified_f__Magnetospiraceae;s__unclassified_f__Magnetospiraceae	2	50	0.425596	0.00972872
OTU4892	d__Bacteria;k__norank_d__Bacteria;p__Proteobacteria;c__Gammaproteobacteria;o__Thiomicrospirales;f__Thioglobaceae;g__SUP05_cluster;s__uncultured_marine_bacterium_g__SUP05_cluster	2	50	0.409739	0.00181346
OTU4045	d__Bacteria;k__norank_d__Bacteria;p__Proteobacteria;c__Alphaproteobacteria;o__Parvibaculales;f__PS1_clade;g__norank_f__PS1_clade;s__unclassified_g__norank_f__PS1_clade	1	50	0.34714	0.000235983
OTU1083	d__Bacteria;k__norank_d__Bacteria;p__Proteobacteria;c__Alphaproteobacteria;o__Rhodospirillales;f__Magnetospiraceae;g__norank_f__Magnetospiraceae;s__unclassified_g__norank_f__Magnetospiraceae	2	49	0.417834	0.0224373
OTU3728	d__Bacteria;k__norank_d__Bacteria;p__Actinobacteria;c__Actinobacteria;o__Microtrichales;f__Microtrichaceae;g__Sva0996_marine_group;s__uncultured_Verrucomicrobiales_bacterium_HF0070_30L02	1	48	0.36319	0.000197937
OTU1221	d__Bacteria;k__norank_d__Bacteria;p__Proteobacteria;c__Gammaproteobacteria;o__HOC36;f__norank_o__HOC36;g__norank_f__norank_o__HOC36;s__Candidatus_Thioglobus_sp._REDSEA-S12_B1	2	47	0.401952	0.0354487
OTU1280	d__Bacteria;k__norank_d__Bacteria;p__Marinimicrobia_SAR406_clade;c__norank_p__Marinimicrobia_SAR406_clade;o__norank_c__norank_p__Marinimicrobia_SAR406_clade;f__norank_o__norank_c__norank_p__Marinimicrobia_SAR406_clade;g__norank_f__norank_o__norank_c__norank_p__Marinimicrobia_SAR406_clade;s__hydrothermal_vent_metagenome_g__norank_f__norank_o__norank_c__norank_p__Marinimicrobia_SAR406_clade	2	47	0.40078	0.0232047
OTU3491	d__Bacteria;k__norank_d__Bacteria;p__Proteobacteria;c__Alphaproteobacteria;o__Puniceispirillales;f__SAR116_clade;g__norank_f__SAR116_clade;s__uncultured_bacterium_HF0070_34E11	1	47	0.39559	0.000818061
OTU3724	d__Bacteria;k__norank_d__Bacteria;p__Bacteroidetes;c__Bacteroidia;o__Flavobacteriales;f__Flavobacteriaceae;g__Formosa;s__uncultured_Flavobacterium_sp._g__Formosa	1	47	0.353842	0.00210589
OTU4049	d__Bacteria;k__norank_d__Bacteria;p__unclassified_k__norank_d__Bacteria;c__unclassified_k__norank_d__Bacteria;o__unclassified_k__norank_d__Bacteria;f__unclassified_k__norank_d__Bacteria;g__unclassified_k__norank_d__Bacteria;s__unclassified_k__norank_d__Bacteria	1	46	0.345396	0.000188781
OTU3751	d__Bacteria;k__norank_d__Bacteria;p__Bacteroidetes;c__Rhodothermia;o__Balneolales;f__Balneolaceae;g__Balneola;s__unclassified_g__Balneola	1	45	0.397305	0.00390975
OTU1749	d__Bacteria;k__norank_d__Bacteria;p__Proteobacteria;c__Gammaproteobacteria;o__Oceanospirillales;f__Litoricolaceae;g__Litoricola;s__uncultured_bacterium_g__Litoricola	1	45	0.34324	0.00020813
OTU3093	d__Bacteria;k__norank_d__Bacteria;p__Proteobacteria;c__Alphaproteobacteria;o__Rhodospirillales;f__AEGEAN-169_marine_group;g__norank_f__AEGEAN-169_marine_group;s__uncultured_bacterium_g__norank_f__AEGEAN-169_marine_group	2	44	0.41847	0.00588852
OTU3017	d__Bacteria;k__norank_d__Bacteria;p__Marinimicrobia_SAR406_clade;c__norank_p__Marinimicrobia_SAR406_clade;o__norank_c__norank_p__Marinimicrobia_SAR406_clade;f__norank_o__norank_c__norank_p__Marinimicrobia_SAR406_clade;g__norank_f__norank_o__norank_c__norank_p__Marinimicrobia_SAR406_clade;s__unclassified_g__norank_f__norank_o__norank_c__norank_p__Marinimicrobia_SAR406_clade	2	44	0.40313	0.0236515
OTU806	d__Bacteria;k__norank_d__Bacteria;p__Proteobacteria;c__Gammaproteobacteria;o__SAR86_clade;f__norank_o__SAR86_clade;g__norank_f__norank_o__SAR86_clade;s__unclassified_g__norank_f__norank_o__SAR86_clade	2	43	0.412815	0.0151272
OTU4549	d__Bacteria;k__norank_d__Bacteria;p__Proteobacteria;c__Alphaproteobacteria;o__Rhodospirillales;f__AEGEAN-169_marine_group;g__norank_f__AEGEAN-169_marine_group;s__uncultured_bacterium_g__norank_f__AEGEAN-169_marine_group	2	43	0.412196	0.0154514
OTU709	d__Bacteria;k__norank_d__Bacteria;p__Proteobacteria;c__Alphaproteobacteria;o__Parvibaculales;f__OCS116_clade;g__norank_f__OCS116_clade;s__unclassified_g__norank_f__OCS116_clade	2	43	0.329658	0.0180799
OTU5023	d__Bacteria;k__norank_d__Bacteria;p__Proteobacteria;c__Gammaproteobacteria;o__unclassified_c__Gammaproteobacteria;f__unclassified_c__Gammaproteobacteria;g__unclassified_c__Gammaproteobacteria;s__unclassified_c__Gammaproteobacteria	2	39	0.394455	0.0197214
OTU2097	d__Bacteria;k__norank_d__Bacteria;p__Proteobacteria;c__Alphaproteobacteria;o__Rhodospirillales;f__Magnetospiraceae;g__norank_f__Magnetospiraceae;s__unclassified_g__norank_f__Magnetospiraceae	2	39	0.393326	0.0300661
OTU4162	d__Bacteria;k__norank_d__Bacteria;p__Marinimicrobia_SAR406_clade;c__norank_p__Marinimicrobia_SAR406_clade;o__norank_c__norank_p__Marinimicrobia_SAR406_clade;f__norank_o__norank_c__norank_p__Marinimicrobia_SAR406_clade;g__norank_f__norank_o__norank_c__norank_p__Marinimicrobia_SAR406_clade;s__Alteromonas_macleodii_g__norank	2	39	0.309611	0.02528
OTU231	d__Bacteria;k__norank_d__Bacteria;p__Bacteroidetes;c__Bacteroidia;o__Flavobacteriales;f__NS9_marine_group;g__norank_f__NS9_marine_group;s__uncultured_Flavobacterium_sp._g__norank_f__NS9_marine_group	1	38	0.337758	0.000320629
OTU791	d__Bacteria;k__norank_d__Bacteria;p__Proteobacteria;c__Alphaproteobacteria;o__Rhodospirillales;f__Magnetospiraceae;g__norank_f__Magnetospiraceae;s__uncultured_nuHF2_cluster_bacterium_HF0130_29D04	2	37	0.410964	0.00124701
OTU5372	d__Bacteria;k__norank_d__Bacteria;p__Proteobacteria;c__Gammaproteobacteria;o__SAR86_clade;f__norank_o__SAR86_clade;g__norank_f__norank_o__SAR86_clade;s__uncultured_marine_microorganism_g__norank_f__norank_o__SAR86_clade	1	37	0.337344	0.000135601
OTU5268	d__Bacteria;k__norank_d__Bacteria;p__Bacteroidetes;c__Bacteroidia;o__Sphingobacteriales;f__Lentimicrobiaceae;g__norank_f__Lentimicrobiaceae;s__unclassified_g__norank_f__Lentimicrobiaceae	2	36	0.382918	0.000480522
OTU3904	d__Bacteria;k__norank_d__Bacteria;p__Acidobacteria;c__Subgroup_6;o__norank_c__Subgroup_6;f__norank_o__norank_c__Subgroup_6;g__norank_f__norank_o__norank_c__Subgroup_6;s__uncultured_bacterium_KM3-47-B8	0	36	0.36756	2.09e-05
OTU4548	d__Bacteria;k__norank_d__Bacteria;p__Proteobacteria;c__Alphaproteobacteria;o__Rhodospirillales;f__AEGEAN-169_marine_group;g__norank_f__AEGEAN-169_marine_group;s__uncultured_bacterium_g__norank_f__AEGEAN-169_marine_group	2	36	0.355673	0.00284993
OTU4417	d__Bacteria;k__norank_d__Bacteria;p__Proteobacteria;c__Alphaproteobacteria;o__Rhodospirillales;f__AEGEAN-169_marine_group;g__norank_f__AEGEAN-169_marine_group;s__uncultured_bacterium_g__norank_f__AEGEAN-169_marine_group	2	35	0.391088	0.00820558
OTU2947	d__Bacteria;k__norank_d__Bacteria;p__Actinobacteria;c__Actinobacteria;o__PeM15;f__norank_o__PeM15;g__norank_f__norank_o__PeM15;s__uncultured_Actinomycetales_bacterium_g__norank_f__norank_o__PeM15	1	35	0.361281	4.07e-05
OTU2216	d__Bacteria;k__norank_d__Bacteria;p__Actinobacteria;c__Actinobacteria;o__Microtrichales;f__Microtrichaceae;g__Sva0996_marine_group;s__marine_metagenome_g__Sva0996_marine_group	2	35	0.344962	0.00929839
OTU3099	d__Bacteria;k__norank_d__Bacteria;p__Proteobacteria;c__Alphaproteobacteria;o__Rickettsiales;f__S25-593;g__norank_f__S25-593;s__uncultured_bacterium_g__norank_f__S25-593	1	34	0.339007	0.00644963
OTU3113	d__Bacteria;k__norank_d__Bacteria;p__Proteobacteria;c__Gammaproteobacteria;o__OM182_clade;f__norank_o__OM182_clade;g__norank_f__norank_o__OM182_clade;s__unclassified_g__norank_f__norank_o__OM182_clade	1	33	0.335696	6.98e-05
OTU1449	d__Bacteria;k__norank_d__Bacteria;p__Proteobacteria;c__Gammaproteobacteria;o__unclassified_c__Gammaproteobacteria;f__unclassified_c__Gammaproteobacteria;g__unclassified_c__Gammaproteobacteria;s__unclassified_c__Gammaproteobacteria	2	33	0.324216	0.00547682
OTU4373	d__Bacteria;k__norank_d__Bacteria;p__Proteobacteria;c__Alphaproteobacteria;o__Rhodospirillales;f__AEGEAN-169_marine_group;g__norank_f__AEGEAN-169_marine_group;s__uncultured_bacterium_g__norank_f__AEGEAN-169_marine_group	2	32	0.387232	0.00618184
OTU1077	d__Bacteria;k__norank_d__Bacteria;p__Planctomycetes;c__OM190;o__norank_c__OM190;f__norank_o__norank_c__OM190;g__norank_f__norank_o__norank_c__OM190;s__Cylindrotheca_closterium_g__norank_f__norank	1	32	0.346266	2.03e-05
OTU247	d__Bacteria;k__norank_d__Bacteria;p__Proteobacteria;c__Alphaproteobacteria;o__Parvibaculales;f__Parvibaculaceae;g__norank_f__Parvibaculaceae;s__unclassified_g__norank_f__Parvibaculaceae	1	32	0.337758	5.68e-05
OTU2187	d__Bacteria;k__norank_d__Bacteria;p__Actinobacteria;c__Actinobacteria;o__Microtrichales;f__Microtrichaceae;g__Sva0996_marine_group;s__unclassified_g__Sva0996_marine_group	2	32	0.324982	0.00641489
OTU5947	d__Bacteria;k__norank_d__Bacteria;p__Proteobacteria;c__Gammaproteobacteria;o__Ectothiorhodospirales;f__Ectothiorhodospiraceae;g__norank_f__Ectothiorhodospiraceae;s__unclassified_g__norank_f__Ectothiorhodospiraceae	2	32	0.317844	0.00595864
OTU4605	d__Bacteria;k__norank_d__Bacteria;p__Proteobacteria;c__Alphaproteobacteria;o__norank_c__Alphaproteobacteria;f__norank_o__norank_c__Alphaproteobacteria;g__norank_f__norank_o__norank_c__Alphaproteobacteria;s__unclassified_g__norank_f__norank_o__norank_c__Alphaproteobacteria	2	32	0.305483	0.00485809
OTU2985	d__Bacteria;k__norank_d__Bacteria;p__Proteobacteria;c__Alphaproteobacteria;o__Rhodospirillales;f__AEGEAN-169_marine_group;g__norank_f__AEGEAN-169_marine_group;s__uncultured_bacterium_g__norank_f__AEGEAN-169_marine_group	2	31	0.422327	0.00368268
OTU2986	d__Bacteria;k__norank_d__Bacteria;p__Bacteroidetes;c__Bacteroidia;o__Flavobacteriales;f__NS9_marine_group;g__norank_f__NS9_marine_group;s__unclassified_g__norank_f__NS9_marine_group	1	31	0.334878	3.01e-05
OTU1113	d__Bacteria;k__norank_d__Bacteria;p__Bacteroidetes;c__Bacteroidia;o__Flavobacteriales;f__Flavobacteriaceae;g__NS2b_marine_group;s__uncultured_bacterium_g__NS2b_marine_group	2	31	0.326139	0.00593844
OTU3550	d__Bacteria;k__norank_d__Bacteria;p__Proteobacteria;c__Gammaproteobacteria;o__Steroidobacterales;f__Woeseiaceae;g__Woeseia;s__uncultured_marine_bacterium_g__Woeseia	2	31	0.325367	0.00299722
OTU2110	d__Bacteria;k__norank_d__Bacteria;p__Marinimicrobia_SAR406_clade;c__norank_p__Marinimicrobia_SAR406_clade;o__norank_c__norank_p__Marinimicrobia_SAR406_clade;f__norank_o__norank_c__norank_p__Marinimicrobia_SAR406_clade;g__norank_f__norank_o__norank_c__norank_p__Marinimicrobia_SAR406_clade;s__unclassified_g__norank_f__norank_o__norank_c__norank_p__Marinimicrobia_SAR406_clade	2	31	0.308569	0.0173648
OTU2987	d__Bacteria;k__norank_d__Bacteria;p__Actinobacteria;c__Actinobacteria;o__Microtrichales;f__Microtrichaceae;g__Sva0996_marine_group;s__marine_metagenome_g__Sva0996_marine_group	2	31	0.26928	0.00396256
OTU2971	d__Bacteria;k__norank_d__Bacteria;p__Bacteroidetes;c__Bacteroidia;o__Flavobacteriales;f__Flavobacteriaceae;g__NS4_marine_group;s__unclassified_g__NS4_marine_group	1	30	0.349346	8.4e-05
OTU2948	d__Bacteria;k__norank_d__Bacteria;p__Bacteroidetes;c__Bacteroidia;o__Flavobacteriales;f__NS9_marine_group;g__norank_f__NS9_marine_group;s__uncultured_marine_bacterium_g__norank_f__NS9_marine_group	1	30	0.333659	3.59e-05
OTU5580	d__Bacteria;k__norank_d__Bacteria;p__Dadabacteria;c__Dadabacteriia;o__Dadabacteriales;f__norank_o__Dadabacteriales;g__norank_f__norank_o__Dadabacteriales;s__marine_metagenome_g__norank_f__norank_o__Dadabacteriales	2	30	0.303126	0.0101151
OTU5299	d__Bacteria;k__norank_d__Bacteria;p__Proteobacteria;c__Gammaproteobacteria;o__SAR86_clade;f__norank_o__SAR86_clade;g__norank_f__norank_o__SAR86_clade;s__uncultured_bacterium_g__norank_f__norank_o__SAR86_clade	2	30	0.269017	0.00254178
OTU5278	d__Bacteria;k__norank_d__Bacteria;p__Bacteroidetes;c__Bacteroidia;o__Flavobacteriales;f__NS9_marine_group;g__norank_f__NS9_marine_group;s__uncultured_Flavobacteriia_bacterium_g__norank_f__NS9_marine_group	1	29	0.337344	4.06e-05
OTU4553	d__Bacteria;k__norank_d__Bacteria;p__Proteobacteria;c__Alphaproteobacteria;o__Rhodospirillales;f__AEGEAN-169_marine_group;g__norank_f__AEGEAN-169_marine_group;s__uncultured_bacterium_g__norank_f__AEGEAN-169_marine_group	2	29	0.335287	0.00099529
OTU3989	d__Bacteria;k__norank_d__Bacteria;p__Nitrospinae;c__Nitrospinia;o__Nitrospinales;f__Nitrospinaceae;g__LS-NOB;s__unclassified_g__LS-NOB	2	29	0.330054	0.018949
OTU4263	d__Bacteria;k__norank_d__Bacteria;p__Proteobacteria;c__Gammaproteobacteria;o__Ectothiorhodospirales;f__Ectothiorhodospiraceae;g__norank_f__Ectothiorhodospiraceae;s__uncultured_marine_bacterium_g__norank_f__Ectothiorhodospiraceae	2	28	0.30346	0.00838869
OTU2157	d__Bacteria;k__norank_d__Bacteria;p__Marinimicrobia_SAR406_clade;c__norank_p__Marinimicrobia_SAR406_clade;o__norank_c__norank_p__Marinimicrobia_SAR406_clade;f__norank_o__norank_c__norank_p__Marinimicrobia_SAR406_clade;g__norank_f__norank_o__norank_c__norank_p__Marinimicrobia_SAR406_clade;s__uncultured_bacterium_g__norank_f__norank_o__norank_c__norank_p__Marinimicrobia_SAR406_clade	2	27	0.397305	0.000895527
OTU693	d__Bacteria;k__norank_d__Bacteria;p__Bacteroidetes;c__Bacteroidia;o__Flavobacteriales;f__Flavobacteriaceae;g__NS4_marine_group;s__uncultured_bacterium_g__NS4_marine_group	1	27	0.391088	0.0040884
OTU3081	d__Bacteria;k__norank_d__Bacteria;p__Nitrospinae;c__Nitrospinia;o__Nitrospinales;f__Nitrospinaceae;g__Nitrospina;s__uncultured_bacterium_g__Nitrospina	2	27	0.329658	0.00300238
OTU3152	d__Bacteria;k__norank_d__Bacteria;p__Actinobacteria;c__Actinobacteria;o__Actinomarinales;f__Actinomarinaceae;g__Candidatus_Actinomarina;s__uncultured_bacterium_g__Candidatus_Actinomarina	2	27	0.271139	0.0025745
OTU3427	d__Bacteria;k__norank_d__Bacteria;p__Marinimicrobia_SAR406_clade;c__norank_p__Marinimicrobia_SAR406_clade;o__norank_c__norank_p__Marinimicrobia_SAR406_clade;f__norank_o__norank_c__norank_p__Marinimicrobia_SAR406_clade;g__norank_f__norank_o__norank_c__norank_p__Marinimicrobia_SAR406_clade;s__uncultured_bacterium_g__norank_f__norank_o__norank_c__norank_p__Marinimicrobia_SAR406_clade	2	26	0.396732	0.00589007
OTU5	d__Bacteria;k__norank_d__Bacteria;p__Proteobacteria;c__Deltaproteobacteria;o__SAR324_cladeMarine_group_B;f__norank_o__SAR324_cladeMarine_group_B;g__norank_f__norank_o__SAR324_cladeMarine_group_B;s__uncultured_bacterium_HF0200_14D13	2	26	0.391645	0.00123231
OTU446	d__Bacteria;k__norank_d__Bacteria;p__Proteobacteria;c__Deltaproteobacteria;o__SAR324_cladeMarine_group_B;f__norank_o__SAR324_cladeMarine_group_B;g__norank_f__norank_o__SAR324_cladeMarine_group_B;s__unclassified_g__norank_f__norank_o__SAR324_cladeMarine_group_B	1	25	0.333255	7.66e-05
OTU5511	d__Bacteria;k__norank_d__Bacteria;p__Proteobacteria;c__Gammaproteobacteria;o__SAR86_clade;f__norank_o__SAR86_clade;g__norank_f__norank_o__SAR86_clade;s__unclassified_g__norank_f__norank_o__SAR86_clade	1	24	0.329658	0.00573119
OTU4886	d__Bacteria;k__norank_d__Bacteria;p__Proteobacteria;c__Gammaproteobacteria;o__Cellvibrionales;f__Halieaceae;g__OM60NOR5_clade;s__uncultured_Haliea_sp._g__OM60NOR5_clade	1	24	0.328477	4.7e-05
OTU2980	d__Bacteria;k__norank_d__Bacteria;p__Bacteroidetes;c__Bacteroidia;o__Flavobacteriales;f__NS9_marine_group;g__norank_f__NS9_marine_group;s__unidentified_marine_bacterioplankton_g__norank_f__NS9_marine_group	1	24	0.324216	2.47e-05
OTU4596	d__Bacteria;k__norank_d__Bacteria;p__Marinimicrobia_SAR406_clade;c__norank_p__Marinimicrobia_SAR406_clade;o__norank_c__norank_p__Marinimicrobia_SAR406_clade;f__norank_o__norank_c__norank_p__Marinimicrobia_SAR406_clade;g__norank_f__norank_o__norank_c__norank_p__Marinimicrobia_SAR406_clade;s__uncultured_FibrobacteresAcidobacteria_group_bacterium	2	24	0.266927	0.00105301
OTU1615	d__Bacteria;k__norank_d__Bacteria;p__unclassified_k__norank_d__Bacteria;c__unclassified_k__norank_d__Bacteria;o__unclassified_k__norank_d__Bacteria;f__unclassified_k__norank_d__Bacteria;g__unclassified_k__norank_d__Bacteria;s__unclassified_k__norank_d__Bacteria	2	22	0.325367	0.000323131
OTU4395	d__Bacteria;k__norank_d__Bacteria;p__Proteobacteria;c__Deltaproteobacteria;o__SAR324_cladeMarine_group_B;f__norank_o__SAR324_cladeMarine_group_B;g__norank_f__norank_o__SAR324_cladeMarine_group_B;s__uncultured_SAR324_cluster_bacterium	2	21	0.370532	0.00166255
OTU3559	d__Bacteria;k__norank_d__Bacteria;p__Proteobacteria;c__Gammaproteobacteria;o__Cellvibrionales;f__Halieaceae;g__Parahaliea;s__uncultured_gamma_proteobacterium_g__Parahaliea	2	21	0.25363	0.000788873
OTU1072	d__Bacteria;k__norank_d__Bacteria;p__Proteobacteria;c__Gammaproteobacteria;o__OM182_clade;f__norank_o__OM182_clade;g__norank_f__norank_o__OM182_clade;s__uncultured_bacterium_g__norank_f__norank_o__OM182_clade	2	20	0.296906	0.00884067
OTU3184	d__Bacteria;k__norank_d__Bacteria;p__Chloroflexi;c__Dehalococcoidia;o__SAR202_clade;f__norank_o__SAR202_clade;g__norank_f__norank_o__SAR202_clade;s__marine_metagenome_g__norank_f__norank_o__SAR202_clade	2	19	0.321186	0.00066865
OTU4570	d__Bacteria;k__norank_d__Bacteria;p__Proteobacteria;c__Alphaproteobacteria;o__Rhodospirillales;f__Magnetospiraceae;g__norank_f__Magnetospiraceae;s__unclassified_g__norank_f__Magnetospiraceae	2	19	0.295947	0.00804625
OTU1283	d__Bacteria;k__norank_d__Bacteria;p__Proteobacteria;c__Deltaproteobacteria;o__Bdellovibrionales;f__Bacteriovoracaceae;g__norank_f__Bacteriovoracaceae;s__marine_metagenome_g__norank_f__Bacteriovoracaceae	2	18	0.364635	0.0031603
OTU3117	d__Bacteria;k__norank_d__Bacteria;p__Proteobacteria;c__Gammaproteobacteria;o__SAR86_clade;f__norank_o__SAR86_clade;g__norank_f__norank_o__SAR86_clade;s__unclassified_g__norank_f__norank_o__SAR86_clade	2	18	0.241171	0.00567305
OTU3435	d__Bacteria;k__norank_d__Bacteria;p__Proteobacteria;c__Deltaproteobacteria;o__NB1-j;f__norank_o__NB1-j;g__norank_f__norank_o__NB1-j;s__uncultured_marine_bacterium_g__norank_f__norank_o__NB1-j	2	17	0.368546	0.00151005
OTU3768	d__Bacteria;k__norank_d__Bacteria;p__Dadabacteria;c__Dadabacteriia;o__Dadabacteriales;f__norank_o__Dadabacteriales;g__norank_f__norank_o__Dadabacteriales;s__metagenome_g__norank_f__norank_o__Dadabacteriales	1	17	0.313853	2.14e-06
OTU5939	d__Bacteria;k__norank_d__Bacteria;p__Chloroflexi;c__Dehalococcoidia;o__SAR202_clade;f__norank_o__SAR202_clade;g__norank_f__norank_o__SAR202_clade;s__marine_metagenome_g__norank_f__norank_o__SAR202_clade	2	17	0.256709	0.00114108
OTU3831	d__Bacteria;k__norank_d__Bacteria;p__Actinobacteria;c__Actinobacteria;o__Actinomarinales;f__Actinomarinaceae;g__Candidatus_Actinomarina;s__marine_metagenome_g__Candidatus_Actinomarina	2	17	0.241171	0.0085644
OTU5461	d__Bacteria;k__norank_d__Bacteria;p__Marinimicrobia_SAR406_clade;c__norank_p__Marinimicrobia_SAR406_clade;o__norank_c__norank_p__Marinimicrobia_SAR406_clade;f__norank_o__norank_c__norank_p__Marinimicrobia_SAR406_clade;g__norank_f__norank_o__norank_c__norank_p__Marinimicrobia_SAR406_clade;s__unclassified_g__norank_f__norank_o__norank_c__norank_p__Marinimicrobia_SAR406_clade	2	16	0.373553	0.00664685
OTU5957	d__Bacteria;k__norank_d__Bacteria;p__Bacteroidetes;c__Bacteroidia;o__Flavobacteriales;f__NS9_marine_group;g__norank_f__NS9_marine_group;s__uncultured_marine_bacterium_g__norank_f__NS9_marine_group	2	16	0.302126	0.00401194
OTU3037	d__Bacteria;k__norank_d__Bacteria;p__Cyanobacteria;c__Oxyphotobacteria;o__Chloroplast;f__norank_o__Chloroplast;g__norank_f__norank_o__Chloroplast;s__uncultured_diatom	2	16	0.25363	0.00585046
OTU4580	d__Bacteria;k__norank_d__Bacteria;p__Bacteroidetes;c__Bacteroidia;o__Flavobacteriales;f__Flavobacteriaceae;g__NS5_marine_group;s__marine_metagenome_g__NS5_marine_group	2	16	0.240538	0.0113431
OTU1247	d__Bacteria;k__norank_d__Bacteria;p__Bacteroidetes;c__Bacteroidia;o__Flavobacteriales;f__Crocinitomicaceae;g__Salinirepens;s__uncultured_bacterium_g__Salinirepens	2	15	0.350682	0.00139817
OTU519	d__Bacteria;k__norank_d__Bacteria;p__Proteobacteria;c__Alphaproteobacteria;o__SAR11_clade;f__unclassified_o__SAR11_clade;g__unclassified_o__SAR11_clade;s__unclassified_o__SAR11_clade	2	15	0.316745	0.000871882
OTU2976	d__Bacteria;k__norank_d__Bacteria;p__Proteobacteria;c__Gammaproteobacteria;o__HOC36;f__norank_o__HOC36;g__norank_f__norank_o__HOC36;s__uncultured_marine_microorganism_g__norank_f__norank_o__HOC36	2	15	0.23359	0.013263
OTU1440	d__Bacteria;k__norank_d__Bacteria;p__Proteobacteria;c__Gammaproteobacteria;o__Methylococcales;f__Methylomonaceae;g__IheB2-23;s__uncultured_bacterium_g__IheB2-23	0	14	0.344099	0
OTU2740	d__Bacteria;k__norank_d__Bacteria;p__Proteobacteria;c__Alphaproteobacteria;o__SAR11_clade;f__Clade_II;g__norank_f__Clade_II;s__uncultured_bacterium_g__norank_f__Clade_II	2	14	0.315654	0.0023354
OTU610	d__Bacteria;k__norank_d__Bacteria;p__Marinimicrobia_SAR406_clade;c__norank_p__Marinimicrobia_SAR406_clade;o__norank_c__norank_p__Marinimicrobia_SAR406_clade;f__norank_o__norank_c__norank_p__Marinimicrobia_SAR406_clade;g__norank_f__norank_o__norank_c__norank_p__Marinimicrobia_SAR406_clade;s__unclassified_g__norank_f__norank_o__norank_c__norank_p__Marinimicrobia_SAR406_clade	2	14	0.240749	0.000286588
OTU2887	d__Bacteria;k__norank_d__Bacteria;p__Proteobacteria;c__Alphaproteobacteria;o__SAR11_clade;f__Clade_II;g__norank_f__Clade_II;s__unclassified_g__norank_f__Clade_II	2	13	0.373046	0.00237265
OTU1532	d__Bacteria;k__norank_d__Bacteria;p__Planctomycetes;c__Phycisphaerae;o__Phycisphaerales;f__Phycisphaeraceae;g__FS140-16B-02_marine_group;s__uncultured_bacterium_g__FS140-16B-02_marine_group	2	13	0.36756	0.000798871
OTU6134	d__Bacteria;k__norank_d__Bacteria;p__Proteobacteria;c__Gammaproteobacteria;o__unclassified_c__Gammaproteobacteria;f__unclassified_c__Gammaproteobacteria;g__unclassified_c__Gammaproteobacteria;s__unclassified_c__Gammaproteobacteria	5	13	0.296586	0.00522909
OTU1274	d__Bacteria;k__norank_d__Bacteria;p__Marinimicrobia_SAR406_clade;c__norank_p__Marinimicrobia_SAR406_clade;o__norank_c__norank_p__Marinimicrobia_SAR406_clade;f__norank_o__norank_c__norank_p__Marinimicrobia_SAR406_clade;g__norank_f__norank_o__norank_c__norank_p__Marinimicrobia_SAR406_clade;s__uncultured_bacterium_g__norank_f__norank_o__norank_c__norank_p__Marinimicrobia_SAR406_clade	2	13	0.257671	0.0067088
OTU3538	d__Bacteria;k__norank_d__Bacteria;p__Bacteroidetes;c__Bacteroidia;o__Flavobacteriales;f__Flavobacteriaceae;g__NS5_marine_group;s__unidentified_marine_bacterioplankton_g__NS5_marine_group	2	13	0.252003	0.000100558
OTU3317	d__Bacteria;k__norank_d__Bacteria;p__Chloroflexi;c__JG30-KF-CM66;o__norank_c__JG30-KF-CM66;f__norank_o__norank_c__JG30-KF-CM66;g__norank_f__norank_o__norank_c__JG30-KF-CM66;s__marine_metagenome_g__norank_f__norank_o__norank_c__JG30-KF-CM66	2	13	0.240328	5.83e-05
OTU1209	d__Bacteria;k__norank_d__Bacteria;p__Proteobacteria;c__Deltaproteobacteria;o__Bdellovibrionales;f__Bdellovibrionaceae;g__OM27_clade;s__uncultured_delta_proteobacterium_g__OM27_clade	2	12	0.316017	0.000938569
OTU3094	d__Bacteria;k__norank_d__Bacteria;p__Proteobacteria;c__Alphaproteobacteria;o__SAR11_clade;f__Clade_II;g__norank_f__Clade_II;s__unclassified_g__norank_f__Clade_II	2	11	0.374571	0.00265195
OTU2091	d__Bacteria;k__norank_d__Bacteria;p__Proteobacteria;c__Alphaproteobacteria;o__Thalassobaculales;f__Nisaeaceae;g__OM75_clade;s__uncultured_bacterium_g__OM75_clade	1	11	0.324216	4.8e-06
OTU5499	d__Bacteria;k__norank_d__Bacteria;p__Actinobacteria;c__Actinobacteria;o__Microtrichales;f__Microtrichaceae;g__Sva0996_marine_group;s__unclassified_g__Sva0996_marine_group	2	11	0.250853	5.37e-06
OTU5367	d__Bacteria;k__norank_d__Bacteria;p__Cyanobacteria;c__Oxyphotobacteria;o__Synechococcales;f__Cyanobiaceae;g__unclassified_f__Cyanobiaceae;s__unclassified_f__Cyanobiaceae	2	10	0.253396	0.011452
OTU3153	d__Bacteria;k__norank_d__Bacteria;p__Cyanobacteria;c__Oxyphotobacteria;o__Synechococcales;f__Cyanobiaceae;g__Prochlorococcus_MIT9313;s__Prochlorococcus_marinus_str._MIT_9313	2	10	0.248585	6.53e-05
OTU4586	d__Bacteria;k__norank_d__Bacteria;p__Actinobacteria;c__Actinobacteria;o__Microtrichales;f__Microtrichaceae;g__unclassified_f__Microtrichaceae;s__unclassified_f__Microtrichaceae	2	9	0.316017	0.000975749
OTU3172	d__Bacteria;k__norank_d__Bacteria;p__Planctomycetes;c__OM190;o__norank_c__OM190;f__norank_o__norank_c__OM190;g__norank_f__norank_o__norank_c__OM190;s__unclassified_g__norank_f__norank_o__norank_c__OM190	2	9	0.304806	0.00588166
OTU3645	d__Bacteria;k__norank_d__Bacteria;p__Bacteroidetes;c__Bacteroidia;o__Flavobacteriales;f__Flavobacteriaceae;g__NS5_marine_group;s__unclassified_g__NS5_marine_group	2	9	0.194851	0.00252755
OTU4418	d__Bacteria;k__norank_d__Bacteria;p__Proteobacteria;c__Alphaproteobacteria;o__Parvibaculales;f__OCS116_clade;g__norank_f__OCS116_clade;s__uncultured_marine_bacterium_g__norank_f__OCS116_clade	2	9	0.193344	0.00198423
OTU3343	d__Bacteria;k__norank_d__Bacteria;p__Verrucomicrobia;c__Verrucomicrobiae;o__Arctic97B-4_marine_group;f__norank_o__Arctic97B-4_marine_group;g__norank_f__norank_o__Arctic97B-4_marine_group;s__unclassified_g__norank_f__norank_o__Arctic97B-4_marine_group	2	8	0.365605	0.00112067
OTU3826	d__Bacteria;k__norank_d__Bacteria;p__Bacteroidetes;c__Bacteroidia;o__Sphingobacteriales;f__Lentimicrobiaceae;g__norank_f__Lentimicrobiaceae;s__uncultured_deep-sea_archaeon	2	8	0.342812	1.27e-05
OTU5442	d__Bacteria;k__norank_d__Bacteria;p__Planctomycetes;c__Phycisphaerae;o__Phycisphaerales;f__Phycisphaeraceae;g__CL500-3;s__unclassified_g__CL500-3	1	8	0.320811	0
OTU3421	d__Bacteria;k__norank_d__Bacteria;p__Marinimicrobia_SAR406_clade;c__norank_p__Marinimicrobia_SAR406_clade;o__norank_c__norank_p__Marinimicrobia_SAR406_clade;f__norank_o__norank_c__norank_p__Marinimicrobia_SAR406_clade;g__norank_f__norank_o__norank_c__norank_p__Marinimicrobia_SAR406_clade;s__uncultured_marine_microorganism_g__norank_f__norank_o__norank	2	7	0.364152	0.00551685
OTU244	d__Bacteria;k__norank_d__Bacteria;p__Proteobacteria;c__Alphaproteobacteria;o__Rickettsiales;f__S25-593;g__norank_f__S25-593;s__uncultured_marine_bacterium_g__norank_f__S25-593	1	7	0.304468	0
OTU43	d__Bacteria;k__norank_d__Bacteria;p__Marinimicrobia_SAR406_clade;c__norank_p__Marinimicrobia_SAR406_clade;o__norank_c__norank_p__Marinimicrobia_SAR406_clade;f__norank_o__norank_c__norank_p__Marinimicrobia_SAR406_clade;g__norank_f__norank_o__norank_c__norank_p__Marinimicrobia_SAR406_clade;s__uncultured_marine_bacterium_g__norank_f__norank_o__norank_c__norank	2	7	0.236402	0.000903558
OTU3006	d__Bacteria;k__norank_d__Bacteria;p__Proteobacteria;c__Gammaproteobacteria;o__Steroidobacterales;f__Woeseiaceae;g__Woeseia;s__marine_metagenome_g__Woeseia	2	7	0.187541	0.00555462
OTU803	d__Bacteria;k__norank_d__Bacteria;p__Proteobacteria;c__Alphaproteobacteria;o__SAR11_clade;f__Clade_II;g__norank_f__Clade_II;s__unclassified_g__norank_f__Clade_II	2	6	0.337758	0.000540288
OTU2921	d__Bacteria;k__norank_d__Bacteria;p__Proteobacteria;c__Gammaproteobacteria;o__Piscirickettsiales;f__Piscirickettsiaceae;g__Candidatus_Endoecteinascidia;s__metagenome_g__Candidatus_Endoecteinascidia	2	6	0.306847	0
OTU2206	d__Bacteria;k__norank_d__Bacteria;p__Marinimicrobia_SAR406_clade;c__norank_p__Marinimicrobia_SAR406_clade;o__norank_c__norank_p__Marinimicrobia_SAR406_clade;f__norank_o__norank_c__norank_p__Marinimicrobia_SAR406_clade;g__norank_f__norank_o__norank_c__norank_p__Marinimicrobia_SAR406_clade;s__unclassified_g__norank_f__norank_o__norank_c__norank_p__Marinimicrobia_SAR406_clade	2	6	0.306847	0.00443852
OTU4632	d__Bacteria;k__norank_d__Bacteria;p__Proteobacteria;c__Deltaproteobacteria;o__Myxococcales;f__Nannocystaceae;g__norank_f__Nannocystaceae;s__unclassified_g__norank_f__Nannocystaceae	2	6	0.29982	7.4e-05
OTU5856	d__Bacteria;k__norank_d__Bacteria;p__Actinobacteria;c__Actinobacteria;o__Microtrichales;f__Microtrichaceae;g__Sva0996_marine_group;s__uncultured_marine_microorganism_g__Sva0996_marine_group	2	6	0.193616	0.000924423
OTU150	d__Bacteria;k__norank_d__Bacteria;p__Proteobacteria;c__Alphaproteobacteria;o__Rhodobacterales;f__Rhodobacteraceae;g__norank_f__Rhodobacteraceae;s__unclassified_g__norank_f__Rhodobacteraceae	2	6	0.192937	0.000893654
OTU3624	d__Bacteria;k__norank_d__Bacteria;p__Proteobacteria;c__Gammaproteobacteria;o__Cellvibrionales;f__Halieaceae;g__Parahaliea;s__uncultured_gamma_proteobacterium_g__Parahaliea	2	6	0.161631	0.000248477
OTU3028	d__Bacteria;k__norank_d__Bacteria;p__Marinimicrobia_SAR406_clade;c__norank_p__Marinimicrobia_SAR406_clade;o__norank_c__norank_p__Marinimicrobia_SAR406_clade;f__norank_o__norank_c__norank_p__Marinimicrobia_SAR406_clade;g__norank_f__norank_o__norank_c__norank_p__Marinimicrobia_SAR406_clade;s__unclassified_g__norank_f__norank_o__norank_c__norank_p__Marinimicrobia_SAR406_clade	2	5	0.306505	0.00042689
OTU2999	d__Bacteria;k__norank_d__Bacteria;p__Bacteroidetes;c__Bacteroidia;o__Chitinophagales;f__norank_o__Chitinophagales;g__norank_f__norank_o__Chitinophagales;s__uncultured_Sphingobacteriia_bacterium_g__norank_f__norank	1	5	0.300804	0
OTU4650	d__Bacteria;k__norank_d__Bacteria;p__Bacteroidetes;c__Bacteroidia;o__Flavobacteriales;f__Cryomorphaceae;g__norank_f__Cryomorphaceae;s__uncultured_Bacteroidetes_bacterium_g__norank_f__Cryomorphaceae	2	5	0.294363	4.29e-05
OTU4534	d__Bacteria;k__norank_d__Bacteria;p__Marinimicrobia_SAR406_clade;c__norank_p__Marinimicrobia_SAR406_clade;o__norank_c__norank_p__Marinimicrobia_SAR406_clade;f__norank_o__norank_c__norank_p__Marinimicrobia_SAR406_clade;g__norank_f__norank_o__norank_c__norank_p__Marinimicrobia_SAR406_clade;s__unclassified_g__norank_f__norank_o__norank_c__norank_p__Marinimicrobia_SAR406_clade	2	5	0.289405	4.32e-05
OTU5012	d__Bacteria;k__norank_d__Bacteria;p__Acidobacteria;c__Subgroup_6;o__norank_c__Subgroup_6;f__norank_o__norank_c__Subgroup_6;g__norank_f__norank_o__norank_c__Subgroup_6;s__uncultured_marine_microorganism_g__norank_f__norank_o__norank_c__Subgroup_6	0	5	0.289101	0
OTU4806	d__Bacteria;k__norank_d__Bacteria;p__Actinobacteria;c__Actinobacteria;o__Actinomarinales;f__Actinomarinaceae;g__Candidatus_Actinomarina;s__uncultured_marine_bacterium_g__Candidatus_Actinomarina	2	5	0.23359	9.66e-06
OTU159	d__Bacteria;k__norank_d__Bacteria;p__Proteobacteria;c__Alphaproteobacteria;o__SAR11_clade;f__Clade_II;g__norank_f__Clade_II;s__uncultured_Pelagibacterales_bacterium_g__norank_f__Clade_II	2	4	0.319692	0
OTU3911	d__Bacteria;k__norank_d__Bacteria;p__Proteobacteria;c__Deltaproteobacteria;o__NB1-j;f__norank_o__NB1-j;g__norank_f__norank_o__NB1-j;s__uncultured_myxobacterium_HF0200_01L06	2	4	0.315292	1.34e-05
OTU815	d__Bacteria;k__norank_d__Bacteria;p__Marinimicrobia_SAR406_clade;c__norank_p__Marinimicrobia_SAR406_clade;o__norank_c__norank_p__Marinimicrobia_SAR406_clade;f__norank_o__norank_c__norank_p__Marinimicrobia_SAR406_clade;g__norank_f__norank_o__norank_c__norank_p__Marinimicrobia_SAR406_clade;s__unclassified_g__norank_f__norank_o__norank_c__norank_p__Marinimicrobia_SAR406_clade	2	4	0.298518	0
OTU5104	d__Bacteria;k__norank_d__Bacteria;p__Cyanobacteria;c__Oxyphotobacteria;o__Synechococcales;f__Cyanobiaceae;g__Prochlorococcus_MIT9313;s__uncultured_bacterium_g__Prochlorococcus_MIT9313	1	4	0.295311	0
OTU1726	d__Bacteria;k__norank_d__Bacteria;p__Marinimicrobia_SAR406_clade;c__norank_p__Marinimicrobia_SAR406_clade;o__norank_c__norank_p__Marinimicrobia_SAR406_clade;f__norank_o__norank_c__norank_p__Marinimicrobia_SAR406_clade;g__norank_f__norank_o__norank_c__norank_p__Marinimicrobia_SAR406_clade;s__uncultured_Deferribacteres_bacterium_g__norank_f__norank_o__norank	5	4	0.275762	0.000350853
OTU2760	d__Bacteria;k__norank_d__Bacteria;p__Proteobacteria;c__Gammaproteobacteria;o__UBA10353_marine_group;f__norank_o__UBA10353_marine_group;g__norank_f__norank_o__UBA10353_marine_group;s__uncultured_gamma_proteobacterium_g__norank_f__norank_o__UBA10353_marine_group	5	4	0.275762	0.000350853
OTU286	d__Bacteria;k__norank_d__Bacteria;p__Planctomycetes;c__Phycisphaerae;o__Phycisphaerales;f__Phycisphaeraceae;g__JL-ETNP-F27;s__uncultured_bacterium_g__JL-ETNP-F27	2	3	0.326526	0
OTU4598	d__Bacteria;k__norank_d__Bacteria;p__Marinimicrobia_SAR406_clade;c__norank_p__Marinimicrobia_SAR406_clade;o__norank_c__norank_p__Marinimicrobia_SAR406_clade;f__norank_o__norank_c__norank_p__Marinimicrobia_SAR406_clade;g__norank_f__norank_o__norank_c__norank_p__Marinimicrobia_SAR406_clade;s__unclassified_g__norank_f__norank_o__norank_c__norank_p__Marinimicrobia_SAR406_clade	2	3	0.324982	1.42e-05
OTU3151	d__Bacteria;k__norank_d__Bacteria;p__Cyanobacteria;c__Oxyphotobacteria;o__Synechococcales;f__Cyanobiaceae;g__Synechococcus_CC9902;s__unclassified_g__Synechococcus_CC9902	1	3	0.315292	0
OTU237	d__Bacteria;k__norank_d__Bacteria;p__Bacteroidetes;c__Bacteroidia;o__Flavobacteriales;f__NS7_marine_group;g__norank_f__NS7_marine_group;s__uncultured_bacterium_g__norank_f__NS7_marine_group	1	3	0.301464	0
OTU6018	d__Bacteria;k__norank_d__Bacteria;p__Proteobacteria;c__Alphaproteobacteria;o__SAR11_clade;f__Clade_IV;g__norank_f__Clade_IV;s__uncultured_bacterium_g__norank_f__Clade_IV	1	3	0.300804	0
OTU3332	d__Bacteria;k__norank_d__Bacteria;p__Bacteroidetes;c__Bacteroidia;o__Flavobacteriales;f__NS7_marine_group;g__norank_f__NS7_marine_group;s__unclassified_g__norank_f__NS7_marine_group	2	3	0.29342	3.79e-06
OTU2957	d__Bacteria;k__norank_d__Bacteria;p__Cyanobacteria;c__Oxyphotobacteria;o__Chloroplast;f__norank_o__Chloroplast;g__norank_f__norank_o__Chloroplast;s__uncultured_bacterium_g__norank_f__norank_o__Chloroplast	1	3	0.285795	0
OTU6394	d__Bacteria;k__norank_d__Bacteria;p__Bacteroidetes;c__Bacteroidia;o__Flavobacteriales;f__NS9_marine_group;g__norank_f__NS9_marine_group;s__uncultured_marine_bacterium_g__norank_f__NS9_marine_group	2	3	0.240538	0
OTU1967	d__Bacteria;k__norank_d__Bacteria;p__Marinimicrobia_SAR406_clade;c__norank_p__Marinimicrobia_SAR406_clade;o__norank_c__norank_p__Marinimicrobia_SAR406_clade;f__norank_o__norank_c__norank_p__Marinimicrobia_SAR406_clade;g__norank_f__norank_o__norank_c__norank_p__Marinimicrobia_SAR406_clade;s__uncultured_Deferribacteres_bacterium_g__norank_f__norank_o__norank	5	3	0.224988	0
OTU6245	d__Bacteria;k__norank_d__Bacteria;p__Bacteroidetes;c__Bacteroidia;o__Flavobacteriales;f__NS9_marine_group;g__norank_f__NS9_marine_group;s__uncultured_marine_bacterium_g__norank_f__NS9_marine_group	7	3	0.00928793	5.77e-05
OTU5291	d__Bacteria;k__norank_d__Bacteria;p__Cyanobacteria;c__Oxyphotobacteria;o__Chloroplast;f__norank_o__Chloroplast;g__norank_f__norank_o__Chloroplast;s__Phalacroma_mitra	10	3	0.00928793	5.77e-05
OTU5150	d__Bacteria;k__norank_d__Bacteria;p__Cyanobacteria;c__Oxyphotobacteria;o__Synechococcales;f__Cyanobiaceae;g__Prochlorococcus_MIT9313;s__uncultured_bacterium_g__Prochlorococcus_MIT9313	2	2	0.199084	0
OTU3030	d__Bacteria;k__norank_d__Bacteria;p__Cyanobacteria;c__Oxyphotobacteria;o__Synechococcales;f__Cyanobiaceae;g__Prochlorococcus_MIT9313;s__unclassified_g__Prochlorococcus_MIT9313	2	2	0.199084	0
OTU2555	d__Bacteria;k__norank_d__Bacteria;p__Actinobacteria;c__Actinobacteria;o__Microtrichales;f__Microtrichaceae;g__Sva0996_marine_group;s__uncultured_marine_bacterium_g__Sva0996_marine_group	2	2	0.156036	0
OTU651	d__Bacteria;k__norank_d__Bacteria;p__Actinobacteria;c__Actinobacteria;o__Corynebacteriales;f__Mycobacteriaceae;g__Mycobacterium;s__Mycobacterium_poriferae	3	2	0.00619195	0
OTU3902	d__Bacteria;k__norank_d__Bacteria;p__Proteobacteria;c__Alphaproteobacteria;o__Parvibaculales;f__Parvibaculaceae;g__Parvibaculum;s__uncultured_bacterium_g__Parvibaculum	3	2	0.00619195	0
OTU1707	d__Bacteria;k__norank_d__Bacteria;p__Proteobacteria;c__Alphaproteobacteria;o__Rhizobiales;f__Rhizobiaceae;g__Oricola;s__Oricola_cellulosilytica	3	2	0.00619195	0
OTU1003	d__Bacteria;k__norank_d__Bacteria;p__Planctomycetes;c__OM190;o__norank_c__OM190;f__norank_o__norank_c__OM190;g__norank_f__norank_o__norank_c__OM190;s__uncultured_Planctomycetaceae_bacterium_g__norank_f__norank_o__norank_c__OM190	2	1	0.290016	0
OTU1029	d__Bacteria;k__norank_d__Bacteria;p__Proteobacteria;c__Gammaproteobacteria;o__Thiotrichales;f__Thiotrichaceae;g__norank_f__Thiotrichaceae;s__uncultured_marine_bacterium_g__norank_f__Thiotrichaceae	1	1	0.275762	0
OTU252	d__Bacteria;k__norank_d__Bacteria;p__Proteobacteria;c__Alphaproteobacteria;o__Rhodospirillales;f__AEGEAN-169_marine_group;g__norank_f__AEGEAN-169_marine_group;s__uncultured_alpha_proteobacterium_g__norank_f__AEGEAN-169_marine_group	1	1	0.253163	0
OTU3109	d__Bacteria;k__norank_d__Bacteria;p__Chloroflexi;c__Dehalococcoidia;o__SAR202_clade;f__norank_o__SAR202_clade;g__norank_f__norank_o__SAR202_clade;s__metagenome_g__norank_f__norank_o__SAR202_clade	1	1	0.253163	0
OTU6389	d__Bacteria;k__norank_d__Bacteria;p__Cyanobacteria;c__Oxyphotobacteria;o__Chloroplast;f__norank_o__Chloroplast;g__norank_f__norank_o__Chloroplast;s__uncultured_prymnesiophyte_C8704	1	1	0.248136	0
OTU3002	d__Bacteria;k__norank_d__Bacteria;p__Bacteroidetes;c__Bacteroidia;o__Flavobacteriales;f__Flavobacteriaceae;g__NS4_marine_group;s__unclassified_g__NS4_marine_group	1	1	0.24309	0
OTU1202	d__Bacteria;k__norank_d__Bacteria;p__Planctomycetes;c__Pla3_lineage;o__norank_c__Pla3_lineage;f__norank_o__norank_c__Pla3_lineage;g__norank_f__norank_o__norank_c__Pla3_lineage;s__hydrothermal_vent_metagenome_g__norank_f__norank_o__norank_c__Pla3_lineage	2	1	0.229304	0
OTU3102	d__Bacteria;k__norank_d__Bacteria;p__Marinimicrobia_SAR406_clade;c__norank_p__Marinimicrobia_SAR406_clade;o__norank_c__norank_p__Marinimicrobia_SAR406_clade;f__norank_o__norank_c__norank_p__Marinimicrobia_SAR406_clade;g__norank_f__norank_o__norank_c__norank_p__Marinimicrobia_SAR406_clade;s__uncultured_marine_microorganism_g__norank_f__norank_o__norank	2	1	0.201565	0
OTU3642	d__Bacteria;k__norank_d__Bacteria;p__Cyanobacteria;c__Oxyphotobacteria;o__Chloroplast;f__norank_o__Chloroplast;g__norank_f__norank_o__Chloroplast;s__unclassified_g__norank_f__norank_o__Chloroplast	2	1	0.199084	0
OTU6116	d__Bacteria;k__norank_d__Bacteria;p__Bacteroidetes;c__Bacteroidia;o__Flavobacteriales;f__NS9_marine_group;g__norank_f__NS9_marine_group;s__uncultured_marine_bacterium_g__norank_f__NS9_marine_group	7	1	0.00557276	0
OTU3080	d__Bacteria;k__norank_d__Bacteria;p__Bacteroidetes;c__Bacteroidia;o__Flavobacteriales;f__NS9_marine_group;g__norank_f__NS9_marine_group;s__uncultured_marine_bacterium_g__norank_f__NS9_marine_group	7	1	0.00557276	0
OTU936	d__Bacteria;k__norank_d__Bacteria;p__Bacteroidetes;c__Bacteroidia;o__Flavobacteriales;f__NS9_marine_group;g__norank_f__NS9_marine_group;s__unclassified_g__norank_f__NS9_marine_group	7	1	0.00557276	0
OTU734	d__Bacteria;k__norank_d__Bacteria;p__Cyanobacteria;c__Oxyphotobacteria;o__Chloroplast;f__norank_o__Chloroplast;g__norank_f__norank_o__Chloroplast;s__Phalacroma_mitra	10	1	0.00557276	0
OTU5479	d__Bacteria;k__norank_d__Bacteria;p__Cyanobacteria;c__Oxyphotobacteria;o__Chloroplast;f__norank_o__Chloroplast;g__norank_f__norank_o__Chloroplast;s__unclassified_g__norank_f__norank_o__Chloroplast	10	1	0.00557276	0
OTU376	d__Bacteria;k__norank_d__Bacteria;p__Cyanobacteria;c__Oxyphotobacteria;o__Chloroplast;f__norank_o__Chloroplast;g__norank_f__norank_o__Chloroplast;s__unclassified_g__norank_f__norank_o__Chloroplast	10	1	0.00557276	0
OTU5430	d__Bacteria;k__norank_d__Bacteria;p__Actinobacteria;c__Actinobacteria;o__Propionibacteriales;f__Nocardioidaceae;g__Nocardioides;s__uncultured_Propionibacterineae_bacterium_g__Nocardioides	4	1	0.00309597	0
OTU3344	d__Bacteria;k__norank_d__Bacteria;p__Actinobacteria;c__Actinobacteria;o__Microtrichales;f__norank_o__Microtrichales;g__norank_f__norank_o__Microtrichales;s__uncultured_Acidimicrobiales_bacterium_g__norank	4	1	0.00309597	0
OTU377	d__Bacteria;k__norank_d__Bacteria;p__Cyanobacteria;c__Oxyphotobacteria;o__Chloroplast;f__norank_o__Chloroplast;g__norank_f__norank_o__Chloroplast;s__unclassified_g__norank_f__norank_o__Chloroplast	6	1	0.00309597	0
OTU3183	d__Bacteria;k__norank_d__Bacteria;p__Cyanobacteria;c__Oxyphotobacteria;o__Chloroplast;f__norank_o__Chloroplast;g__norank_f__norank_o__Chloroplast;s__unclassified_g__norank_f__norank_o__Chloroplast	6	1	0.00309597	0
OTU58	d__Bacteria;k__norank_d__Bacteria;p__Proteobacteria;c__Gammaproteobacteria;o__Oceanospirillales;f__Alcanivoracaceae;g__Alcanivorax;s__unclassified_g__Alcanivorax	8	1	0.00309597	0
OTU2822	d__Bacteria;k__norank_d__Bacteria;p__Proteobacteria;c__Gammaproteobacteria;o__Oceanospirillales;f__Alcanivoracaceae;g__Alcanivorax;s__unclassified_g__Alcanivorax	8	1	0.00309597	0
OTU6381	d__Bacteria;k__norank_d__Bacteria;p__Proteobacteria;c__Alphaproteobacteria;o__SAR11_clade;f__Clade_II;g__norank_f__Clade_II;s__unclassified_g__norank_f__Clade_II	9	1	0.00309597	0
OTU6014	d__Bacteria;k__norank_d__Bacteria;p__Proteobacteria;c__Alphaproteobacteria;o__SAR11_clade;f__Clade_I;g__Clade_Ia;s__unclassified_g__Clade_Ia	9	1	0.00309597	0
OTU3852	d__Bacteria;k__norank_d__Bacteria;p__Proteobacteria;c__Alphaproteobacteria;o__Puniceispirillales;f__SAR116_clade;g__norank_f__SAR116_clade;s__marine_metagenome_g__norank_f__SAR116_clade	11	1	0.00309597	0
OTU6007	d__Bacteria;k__norank_d__Bacteria;p__Marinimicrobia_SAR406_clade;c__norank_p__Marinimicrobia_SAR406_clade;o__norank_c__norank_p__Marinimicrobia_SAR406_clade;f__norank_o__norank_c__norank_p__Marinimicrobia_SAR406_clade;g__norank_f__norank_o__norank_c__norank_p__Marinimicrobia_SAR406_clade;s__unclassified_g__norank_f__norank_o__norank_c__norank_p__Marinimicrobia_SAR406_clade	11	1	0.00309597	0
OTU2967	d__Bacteria;k__norank_d__Bacteria;p__Proteobacteria;c__Alphaproteobacteria;o__Caulobacterales;f__Hyphomonadaceae;g__Henriciella;s__uncultured_bacterium_g__Henriciella	12	1	0.00309597	0
OTU317	d__Bacteria;k__norank_d__Bacteria;p__Proteobacteria;c__Alphaproteobacteria;o__Caulobacterales;f__Hyphomonadaceae;g__Henriciella;s__Henriciella_sp.	12	1	0.00309597	0
OTU705	d__Bacteria;k__norank_d__Bacteria;p__Cyanobacteria;c__Oxyphotobacteria;o__Synechococcales;f__Cyanobiaceae;g__Synechococcus_CC9902;s__unclassified_g__Synechococcus_CC9902	13	1	0.00309597	0
OTU503	d__Bacteria;k__norank_d__Bacteria;p__Cyanobacteria;c__Oxyphotobacteria;o__Synechococcales;f__Cyanobiaceae;g__Synechococcus_CC9902;s__unclassified_g__Synechococcus_CC9902	13	1	0.00309597	0

## Sheet: TABLE S6
TABLE S6 Spearman's correlation of the relative abundances of important taxa with environmental factors
	Temperature		Salinity		DO		Depth		NO3
Name	R	p value	R	p value	R	p value	R	p value	R	p value
AEGEAN_169	0.15948	0.0677656	-0.261235	0.00248199	0.288406	0.000797752	-0.193493	0.0262177	-0.180124	0.0387606
Arctic95B_14	-0.505239	6.48e-10	0.565718	1.57e-12	-0.605516	1.46e-14	0.552322	6.63e-12	0.434577	1.92e-07
Arctic97B_4	-0.773792	1.5e-27	0.779713	3.29e-28	-0.770937	3.06e-27	0.783878	1.1e-28	0.73742	6.6e-24
Burkholderiaceae	0.667057	2.49e-18	-0.715347	5.62e-22	0.7471	8.14e-25	-0.64947	3.65e-17	-0.635196	2.83e-16
HOC36	-0.75021	4.07e-25	0.72567	7.42e-23	-0.69382	2.91e-20	0.717942	3.41e-22	0.754938	1.39e-25
Lentimicrobiaceae	-0.83202	4.52e-35	0.811959	3.46e-32	-0.783188	1.32e-28	0.779804	3.21e-28	0.809456	7.49e-32
Microtrichaceae	-0.542104	1.9e-11	0.584227	1.93e-13	-0.603402	1.9e-14	0.571887	7.93e-13	0.58063	2.93e-13
N9D0	-0.815073	1.3e-32	0.802311	6.39e-31	-0.641721	1.12e-16	0.808385	1.04e-31	0.796656	3.28e-30
Nannocystaceae	-0.457584	3.47e-08	0.470128	1.29e-08	-0.451421	5.55e-08	0.471474	1.16e-08	0.503825	7.36e-10
NB1_j	-0.858152	1.85e-39	0.846893	1.81e-37	-0.756577	9.54e-26	0.856849	3.21e-39	0.846945	1.78e-37
Nitrospinaceae	-0.820979	1.94e-33	0.829122	1.24e-34	-0.80107	9.2e-31	0.817832	5.39e-33	0.776265	7.99e-28
norank_o__EPR3968_O8a_Bc78	-0.857713	2.23e-39	0.875622	6.51e-43	-0.764073	1.63e-26	0.878805	1.34e-43	0.828729	1.42e-34
norank_o__Rickettsiales	-0.93657	4.77e-61	0.942844	6.71e-64	-0.874601	1.07e-42	0.926161	6.61e-57	0.878558	1.52e-43
OCS116	0.0034725	0.968478	-0.0312421	0.722128	-0.0310568	0.723708	-0.0052681	0.952195	0.0787618	0.369349
PS1	0.75336	2e-25	-0.80666	1.75e-31	0.787186	4.54e-29	-0.769666	4.19e-27	-0.716134	4.83e-22
RCP2_54	-0.41093	9.87e-07	0.468036	1.52e-08	-0.517519	2.1e-10	0.477146	7.28e-09	0.396897	2.46e-06
S085	-0.851789	2.59e-38	0.867035	3.74e-41	-0.753258	2.04e-25	0.859602	9.99e-40	0.809724	6.9e-32
SAR116	0.798705	1.83e-30	-0.879848	7.93e-44	0.829217	1.2e-34	-0.844287	4.97e-37	-0.708747	1.96e-21
SAR202	-0.856885	3.17e-39	0.862366	3.01e-40	-0.780068	3e-28	0.868884	1.6e-41	0.827926	1.88e-34
SAR324	-0.83585	1.15e-35	0.828971	1.31e-34	-0.771585	2.6e-27	0.823273	9.06e-34	0.844248	5.04e-37
SAR406	-0.840009	2.5e-36	0.837572	6.14e-36	-0.837038	7.47e-36	0.822712	1.09e-33	0.800514	1.08e-30
SAR86	-0.00108269	0.99017	-0.147697	0.0910176	0.185216	0.0334901	-0.107603	0.21942	-0.00369446	0.966465
SUP05	-0.889182	5.65e-46	0.874919	9.17e-43	-0.827586	2.11e-34	0.841704	1.33e-36	0.835833	1.16e-35
TK17	-0.691046	4.72e-20	0.724364	9.64e-23	-0.656214	1.33e-17	0.706783	2.82e-21	0.621705	1.79e-15
UBA10353	-0.870717	6.82e-42	0.899409	1.47e-48	-0.868084	2.32e-41	0.89098	2.07e-46	0.820457	2.3e-33
Woeseiaceae	-0.249786	0.00387133	0.228195	0.00849749	-0.214809	0.0133819	0.251087	0.00368423	0.29768	0.000527322
WPS_2	-0.586637	1.45e-13	0.616286	3.66e-15	-0.550973	7.63e-12	0.646831	5.37e-17	0.553348	5.95e-12
Rhodobacteraceae	0.393639	3.02e-06	-0.330451	0.000108938	0.3351	8.58e-05	-0.280878	0.00110519	-0.387453	4.44e-06
Clade_I	0.413436	8.35e-07	-0.412367	8.96e-07	0.342644	5.78e-05	-0.408651	1.15e-06	-0.287335	0.000836091
Clade_II	-0.410512	1.01e-06	0.464689	1.99e-08	-0.489391	2.61e-09	0.444593	9.27e-08	0.512212	3.43e-10
Clade_III	0.735908	9.08e-24	-0.763107	2.06e-26	0.748469	6.01e-25	-0.694987	2.37e-20	-0.706501	2.97e-21
Clade_IV	0.659336	8.28e-18	-0.699805	1.01e-20	0.637582	2.03e-16	-0.681443	2.42e-19	-0.564436	1.81e-12
